# Supplementary material for: Multidrug-Resistant Methicillin-Resistant Staphylococcus aureus Associated with Bacteremia and Monocyte Evasion, Rio de Janeiro, Brazil
Source: Emerg Infect Dis. 2021 Nov;27(11):2825–35. doi: 10.3201/eid2711.210097 (PMC8544994; doi:10.3201/eid2711.210097)
Supplement: Appendix 1 — Additional data on multidrug-resistant methicillin-resistant Staphylococcus aureus associated with bacteremia and monocyte evasion, Rio de Janeiro, Brazil. [file 21-0097-Techapp-s1.xlsx]

## Sheet: Appendix 2
Article DOI: https://doi.org/10.3201/eid2711.210097
Multidrug-Resistant MRSA Associated with Bacteremia and Monocyte Evasion, Rio de Janeiro, Brazil
Appendix 1 Table. Clinical data and antimicrobial resistance profile of the 600 MRSA isolates included in this study
Isolates	Year	Clinical origin group	Age	Age group	Gender	CC	SCCmec type	CLIN	ERI	GEN	LIN	RIF	TEICO	SXT	VANCO	CLO	TET	CIP	CFO
CR15-051	2015	NBIS	23	Adult	F	CC30	IV	S	S	S	S	S	S	S	S	S	S	S	R
CR14-003	2014	NBIS	26	Adult	M	CC5	IV	S	R	S	S	R	S	S	S	I	S	S	R
CR14-008	2014	NBIS	72	Older	F	CC45	II	R	R	S	S	I	S	S	S	R	S	R	R
CR14-009	2014	NBIS	72	Older	F	CC45	II	R	R	S	S	S	S	S	S	I	S	R	R
CR14-012	2014	NBIS	70	Older	M	CC5	II	R	R	S	S	S	S	S	S	R	S	R	R
CR14-002	2014	Nasal Swab	88	Older	M	CC45	II	R	R	S	S	S	S	S	S	R	S	R	R
CR14-005	2014	Nasal Swab	79	Older	M	CC1	IV	R	R	S	S	S	S	S	S	R	S	R	R
CR14-006	2014	Nasal Swab	79	Older	M	CC1	IV	S	S	S	S	S	S	R	S	I	S	R	R
CR14-011	2014	Nasal Swab	70	Older	M	CC5	II	R	R	S	S	I	S	S	S	S	S	R	R
CR14-010	2014	Nasal Swab	NB	Child	Unknown	CC45	II	R	S	R	S	S	S	S	S	S	S	R	R
CR14-001	2014	NBIS	75	Older	F	CC5	IV	S	R	S	S	S	S	S	S	S	S	S	R
CR14-007	2014	Nasal Swab	76	Older	M	CC5	IV	S	R	S	S	S	S	S	S	I	S	S	R
CR14-004	2014	NBIS	82	Older	F	CC5	IV	R	R	S	S	S	S	R	S	S	S	S	R
CR14-013	2014	NBIS	41	Adult	F	CC30	IV	S	S	S	S	S	S	S	S	I	S	S	R
CR14-014	2014	NBIS	72	Older	F	CC30	II	R	R	S	S	S	S	S	S	S	S	R	R
CR14-015	2014	Nasal Swab	76	Older	M	CC5	II	R	R	S	S	S	S	S	S	S	S	R	R
CR14-016	2014	NBIS	76	Older	M	CC5	II	R	R	R	S	R	S	R	S	R	I	R	R
CR14-017	2014	Nasal Swab	87	Older	M	CC5	IV	S	R	S	S	S	S	S	S	I	S	S	R
CR14-018	2014	Nasal Swab	64	Older	M	CC5	IV	S	R	S	S	S	S	S	S	I	S	S	R
CR14-019	2014	Nasal Swab	79	Older	F	CC5	IV	S	R	S	S	S	S	S	S	S	S	S	R
CR14-022	2014	NBIS	36	Adult	M	CC5	II	R	R	S	S	R	S	R	S	R	S	R	R
CR14-021	2014	Nasal Swab	39	Adult	M	CC30	IV	S	S	S	S	S	S	S	S	S	S	S	R
CR14-025	2014	Nasal Swab	89	Older	F	CC5	II	R	R	S	S	R	S	S	S	R	S	R	R
CR14-023	2014	NBIS	84	Older	F	CC30	IV	S	R	S	S	I	S	S	S	S	S	R	R
CR14-026	2014	Nasal Swab	43	Adult	M	CC5	IV	S	R	R	S	S	S	S	S	I	S	S	R
CR14-027	2014	NBIS	72	Older	F	CC30	II	R	R	S	S	S	S	I	S	I	S	R	R
CR14-029	2014	NBIS	80	Older	M	CC30	IV	S	S	S	S	S	S	S	S	S	S	R	R
CR14-028	2014	Nasal Swab	86	Older	F	CC30	IV	S	S	S	S	S	S	S	S	S	S	S	R
CR14-031	2014	Nasal Swab	91	Older	F	CC30	IV	S	S	S	S	S	S	S	S	S	S	S	R
CR14-030	2014	NBIS	40	Adult	F	CC1	IV	R	R	S	S	S	S	S	S	R	S	R	R
CR14-033	2014	Nasal Swab	95	Older	M	CC5	IV	S	S	S	S	S	S	S	S	S	S	S	R
CR14-032	2014	NBIS	51	Adult	F	CC30	IV	S	R	S	S	S	S	S	S	I	S	S	R
CR14-034	2014	Nasal Swab	33	Adult	M	CC30	IV	S	S	S	S	S	S	S	S	S	S	S	R
CR14-038	2014	NBIS	51	Adult	F	CC5	IV	R	R	S	S	S	S	S	S	S	S	R	R
CR14-039	2014	Nasal Swab	70	Older	M	CC1	IV	S	S	S	S	S	S	R	S	I	S	S	R
CR14-035	2014	Nasal Swab	79	Older	F	CC5	II	R	R	S	S	S	S	S	S	S	S	R	R
CR14-036	2014	Nasal Swab	91	Older	F	CC30	IV	S	S	S	S	S	S	S	S	S	S	S	R
CR14-037	2014	NBIS	66	Older	M	CC30	IV	S	S	S	S	S	S	S	S	S	S	S	R
CR14-040	2014	Blood	70	Older	M	CC1	IV	S	S	S	S	S	S	S	S	S	S	S	R
CR14-045	2014	NBIS	21	Adult	M	CC1	IV	S	S	S	S	S	S	S	S	I	S	S	R
CR14-041	2014	Nasal Swab	86	Older	F	CC1	IV	S	R	S	S	S	S	S	S	S	S	R	R
CR14-042	2014	Nasal Swab	91	Older	F	CC30	IV	S	S	S	S	S	S	S	S	R	S	S	R
CR14-043	2014	Nasal Swab	79	Older	F	CC5	II	R	R	S	S	S	S	S	S	R	S	R	R
CR14-044	2014	Nasal Swab	79	Older	F	CC5	IV	S	S	S	S	S	S	S	S	I	S	S	R
CR14-048	2014	Nasal Swab	76	Older	M	CC5	II	R	R	S	S	S	S	S	S	S	S	R	R
CR14-049	2014	Nasal Swab	79	Older	F	CC5	II	R	R	S	S	S	S	S	S	R	S	R	R
CR14-046	2014	NBIS	87	Older	M	CC8	III	R	R	R	S	R	S	R	S	S	R	R	R
CR14-047	2014	NBIS	68	Older	M	CC30	IV	S	S	S	S	S	S	S	S	S	S	S	R
CR14-050	2014	NBIS	32	Adult	M	CC30	IV	S	S	S	S	S	S	S	S	S	S	S	R
CR14-051	2014	Nasal Swab	83	Older	F	CC5	IV	S	S	S	S	S	S	S	S	S	S	S	R
CR14-052	2014	Nasal Swab	83	Older	M	CC5	II	R	R	S	S	S	S	I	S	R	S	R	R
CR14-053	2014	Nasal Swab	87	Older	F	CC1	IV	S	S	S	S	S	S	S	S	I	S	R	R
CR14-054	2014	Nasal Swab	77	Older	M	CC5	II	R	R	S	S	I	S	S	S	S	S	R	R
CR14-056	2014	Nasal Swab	42	Adult	F	CC5	IV	S	S	S	S	S	S	S	S	S	S	S	R
CR14-057	2014	Nasal Swab	83	Older	M	CC5	II	R	R	S	S	R	S	S	S	R	S	R	R
CR14-055	2014	Blood	77	Older	M	CC5	II	R	R	S	S	R	S	S	S	S	S	R	R
CR14-058	2014	Nasal Swab	28	Adult	M	CC5	IV	S	R	S	S	S	S	S	S	S	S	S	R
CR14-059	2014	NBIS	85	Older	M	CC5	IV	S	R	S	S	S	S	S	S	S	S	S	R
CR15-001	2014	NBIS	86	Older	F	CC5	II	R	R	S	S	S	S	S	S	S	S	R	R
CR15-003	2014	Nasal Swab	NB	Child	Unknown	CC5	IV	R	R	R	S	S	S	S	S	S	S	S	R
CR15-004	2014	Nasal Swab	NB	Child	Unknown	CC5	IV	R	R	R	S	S	S	S	S	S	S	S	R
CR15-005	2014	NBIS	83	Older	F	CC5	II	R	R	S	S	S	S	S	S	S	S	R	R
CR15-006	2014	Nasal Swab	80	Older	F	CC5	IV	S	S	S	S	S	S	S	S	I	S	S	R
CR15-007	2014	Nasal Swab	72	Older	F	CC5	IV	S	S	R	S	S	S	S	S	S	S	S	R
CR15-008	2014	Nasal Swab	81	Older	F	CC5	II	R	R	S	S	R	S	S	S	S	S	R	R
CR15-009	2014	Nasal Swab	68	Older	M	CC1	IV	S	S	S	S	S	S	S	S	R	S	S	R
CR15-010	2014	Nasal Swab	NB	Child	Unknown	CC5	IV	R	R	R	S	S	S	S	S	S	S	S	R
CR15-011	2014	Nasal Swab	79	Older	F	CC5	II	R	R	S	S	S	S	S	S	R	S	R	R
CR15-013	2014	NBIS	92	Older	F	CC5	II	R	R	S	S	R	S	S	S	I	S	R	R
CR15-012	2014	NBIS	43	Adult	F	CC5	IV	S	R	S	S	S	S	S	S	S	S	S	R
CR15-014	2014	Nasal Swab	64	Older	M	CC1	IV	S	S	S	S	S	S	S	S	S	S	S	R
CR15-015	2014	Blood	43	Adult	F	CC5	IV	S	R	S	S	S	S	S	S	S	S	S	R
CR15-016	2014	Nasal Swab	75	Older	M	CC5	II	R	R	S	S	S	S	S	S	S	S	R	R
CR15-017	2014	Nasal Swab	42	Adult	F	CC30	IV	S	S	S	S	S	S	S	S	S	S	S	R
CR15-018	2014	Nasal Swab	26	Adult	M	CC5	IV	S	S	S	S	S	S	I	S	S	S	S	R
CR15-019	2014	NBIS	33	Adult	F	CC30	IV	S	S	S	S	S	S	S	S	S	S	S	R
CR15-021	2015	Nasal Swab	33	Adult	M	CC30	IV	S	S	S	S	S	S	S	S	S	S	S	R
CR15-022	2015	Nasal Swab	77	Older	M	CC45	IV	S	S	S	S	S	S	R	S	S	S	S	R
CR15-020	2015	NBIS	30	Adult	M	CC5	IV	S	S	S	S	S	S	S	S	S	S	S	R
CR15-027	2015	NBIS	86	Older	F	CC1	IV	S	R	S	S	S	S	S	S	S	S	S	R
CR15-029	2015	Nasal Swab	37	Adult	F	CC1	IV	S	S	R	S	S	S	S	S	S	S	S	R
CR15-023	2015	Nasal Swab	88	Older	F	CC5	IV	R	R	S	S	S	S	S	S	S	S	R	R
CR15-030	2015	Nasal Swab	64	Older	M	CC5	IV	S	R	S	S	S	S	S	S	S	S	S	R
CR15-032	2015	Nasal Swab	74	Older	M	CC1	IV	R	R	R	S	S	S	S	S	S	S	R	R
CR15-024	2015	Nasal Swab	54	Adult	F	CC5	IV	S	R	S	S	S	S	S	S	S	S	S	R
CR15-034	2015	Nasal Swab	87	Older	M	CC5	II	R	R	S	S	S	S	S	S	S	S	R	R
CR15-035	2015	Nasal Swab	75	Older	M	CC1	IV	S	R	S	S	S	S	S	S	S	S	R	R
CR15-033	2015	Nasal Swab	86	Older	F	CC5	IV	S	S	S	S	R	S	S	S	S	S	S	R
CR15-037	2015	Nasal Swab	65	Older	F	CC1	IV	S	S	S	S	S	S	S	S	S	S	R	R
CR15-036	2015	NBIS	69	Older	F	CC30	IV	S	S	S	S	S	S	S	S	I	S	S	R
CR15-028	2015	Blood	84	Older	M	CC5	II	S	R	S	S	S	S	S	S	S	S	R	R
CR15-031	2015	Blood	68	Older	F	CC5	IV	S	S	S	S	S	S	S	S	S	S	I	R
CR15-039	2015	NBIS	57	Adult	M	CC5	IV	S	R	S	S	S	S	S	S	I	S	S	R
CR15-038	2015	NBIS	65	Older	F	CC30	II	I	S	S	S	S	S	S	S	S	S	S	R
CR15-041	2015	NBIS	18	School-age	M	CC5	IV	S	R	S	S	S	S	S	S	S	S	S	R
CR15-040	2015	NBIS	56	Adult	M	CC30	IV	S	S	S	S	S	S	S	S	I	S	S	R
CR15-042	2015	Nasal Swab	85	Older	F	CC5	II	R	R	S	S	R	S	S	S	S	S	R	R
CR15-048	2015	NBIS	68	Older	F	CC5	IV	R	R	R	S	S	S	S	S	R	S	R	R
CR15-045	2015	Nasal Swab	86	Older	F	CC5	IV	S	R	S	S	S	S	S	S	S	S	S	R
CR15-046	2015	Nasal Swab	68	Older	F	CC5	IV	R	R	R	S	S	S	S	S	S	S	R	R
CR15-047	2015	Nasal Swab	84	Older	F	CC5	IV	R	R	S	S	S	S	S	S	S	S	S	R
CR15-043	2015	Nasal Swab	84	Older	M	CC5	II	R	R	S	S	R	S	S	S	R	S	R	R
CR15-044	2015	Nasal Swab	57	Adult	F	CC5	II	R	R	R	S	R	S	R	S	S	S	R	R
CHU15-056	2015	Blood	57	Adult	F	CC5	IV	S	R	S	S	S	S	S	S	S	S	S	R
CR15-049	2015	NBIS	70	Older	M	CC30	IV	S	S	S	S	S	S	S	S	S	S	S	R
CR15-063	2015	Blood	94	Older	F	CC1	IV	S	R	S	S	S	S	S	S	S	S	R	R
CR15-064	2015	NBIS	98	Older	F	CC5	IV	R	R	R	S	S	S	S	S	S	S	R	R
CR15-050	2015	NBIS	66	Older	F	CC1	IV	S	R	S	S	S	S	S	S	S	S	R	R
CR15-053	2015	Nasal Swab	82	Older	F	CC5	IV	S	R	S	S	S	S	S	S	S	S	S	R
CR15-062	2015	NBIS	4	Child	M	CC5	IV	S	R	S	S	S	S	S	S	S	S	S	R
CR15-061	2015	Nasal Swab	54	Adult	F	CC30	IV	S	S	S	S	S	S	S	S	S	S	S	R
CHU15-057	2015	NBIS	73	Older	F	CC8	III	R	R	R	S	R	S	R	S	S	R	R	R
CHU15-058	2015	Blood	47	Adult	F	CC188	IV	S	S	S	S	S	S	S	S	S	S	S	R
CR15-066	2015	NBIS	92	Older	M	CC5	II	R	R	S	S	S	S	S	S	S	S	R	R
CHU15-054	2015	NBIS	73	Older	M	CC5	II	R	R	S	S	S	S	S	S	S	S	R	R
CHU15-059	2015	NBIS	37	Adult	F	CC8	III	R	R	R	S	R	S	R	S	S	R	R	R
CR15-065	2015	Nasal Swab	NB	Child	Unknown	CC5	IV	S	R	S	S	S	S	S	S	S	S	S	R
CHU15-060	2015	NBIS	35	Adult	F	CC8	III	R	R	S	S	R	S	R	S	S	R	R	R
CR15-067	2015	Nasal Swab	86	Older	M	CC5	IV	S	I	S	S	S	S	S	S	S	S	S	R
CHU15-068	2015	NBIS	43	Adult	F	CC30	II	S	S	S	S	S	S	S	S	S	S	S	R
CR15-071	2015	Nasal Swab	70	Older	M	CC5	II	R	R	S	S	R	S	S	S	S	S	R	R
CR15-069	2015	Nasal Swab	25	Adult	M	CC30	IV	S	S	S	S	S	S	S	S	S	S	S	R
CHU15-072	2015	Blood	63	Older	M	CC1	IV	S	S	S	S	S	S	S	S	S	S	R	R
CHU15-075	2015	NBIS	27	Adult	M	CC5	II	R	R	S	S	S	S	S	S	S	S	R	R
CR15-070	2015	NBIS	84	Older	F	CC30	IV	S	I	S	S	S	S	S	S	S	S	S	R
CHU15-077	2015	Nasal Swab	69	Older	F	CC5	II	R	R	S	S	S	S	S	S	S	S	R	R
CHU15-074	2015	NBIS	86	Older	F	CC5	II	R	R	S	S	S	S	S	S	S	S	R	R
CHU15-073	2015	Blood	76	Older	M	CC1	IV	R	R	R	S	S	S	S	S	S	S	R	R
CR15-085	2015	Blood	70	Older	M	CC5	II	R	R	R	S	R	S	S	S	S	S	R	R
CR15-084	2015	Nasal Swab	13	School-age	M	CC30	IV	S	S	S	S	S	S	S	S	S	S	S	R
CHU15-082	2015	Blood	57	Adult	F	CC5	IV	S	R	S	S	S	S	S	S	S	S	S	R
CHU15-080	2015	Nasal Swab	85	Older	M	CC5	II	R	R	S	S	I	S	S	S	S	S	R	R
CHU15-081	2015	Nasal Swab	58	Adult	M	CC30	IV	S	R	S	S	S	S	S	S	S	S	S	R
CR15-083	2015	NBIS	90	Older	M	CC5	IV	S	R	S	S	S	S	S	S	S	S	S	R
CHU15-088	2015	NBIS	72	Older	F	CC5	II	R	R	S	S	S	S	S	S	R	S	R	R
CHU15-090	2015	Nasal Swab	61	Older	F	CC1	IV	R	R	S	S	S	S	S	S	S	S	R	R
CHU15-091	2015	Nasal Swab	65	Older	F	CC5	IV	I	I	S	S	S	S	S	S	S	S	I	R
CHU15-093	2015	Nasal Swab	50	Adult	F	CC1	IV	S	S	S	S	S	S	S	S	S	S	I	R
CHU15-094	2015	Nasal Swab	65	Older	M	CC30	IV	S	S	S	S	S	S	S	S	S	S	S	R
CHU15-100	2015	Nasal Swab	66	Older	F	CC5	II	R	R	I	S	S	S	R	S	S	R	R	R
CHU15-086	2015	NBIS	81	Older	M	CC5	II	R	R	S	S	S	S	S	S	S	S	R	R
CHU15-087	2015	Blood	59	Adult	M	CC5	II	R	R	S	S	S	S	S	S	S	S	R	R
CHU15-096	2015	Nasal Swab	86	Older	F	CC5	II	R	R	R	S	S	S	S	S	S	I	R	R
CHU15-089	2015	NBIS	57	Adult	M	CC30	IV	S	S	S	S	S	S	S	S	S	S	S	R
CHU15-092	2015	Nasal Swab	23	Adult	F	CC30	IV	S	S	S	S	S	S	S	S	S	S	S	R
CHU15-099	2015	Nasal Swab	59	Adult	M	CC5	II	R	R	S	S	S	S	S	S	S	S	R	R
CHU15-098	2015	Nasal Swab	35	Adult	M	CC30	IV	S	S	S	S	S	S	S	S	S	S	S	R
CHU15-102	2015	Blood	37	Adult	F	CC5	IV	S	R	S	S	S	S	S	S	S	S	I	R
CR15-105	2015	NBIS	89	Older	F	CC30	IV	S	S	S	S	S	S	S	S	S	S	S	R
CR15-104	2015	NBIS	84	Older	F	CC5	II	R	R	S	S	S	S	S	S	R	S	R	R
CR15-103	2015	NBIS	17	School-age	F	CC5	IV	S	S	S	S	S	S	S	S	S	S	S	R
CR15-052	2015	NBIS	63	Older	F	CC1	IV	R	R	S	S	S	S	S	S	S	S	R	R
CR15-106	2015	Nasal Swab	57	Adult	F	CC5	II	R	R	R	S	S	S	S	S	R	S	R	R
CR15-025	2015	Nasal Swab	NB	Child	Unknown	CC5	II	R	R	R	S	S	S	S	S	R	S	R	R
CHU15-109	2015	Nasal Swab	85	Older	M	CC5	II	R	R	S	S	S	S	S	S	S	S	R	R
CHU15-110	2015	Nasal Swab	36	Adult	M	CC5	II	R	S	S	S	S	R	S	S	R	I	R	R
CD15-137	2015	Blood	Unknown	Unknown	M	CC5	II	R	R	S	S	S	S	S	S	R	S	R	R
CD15-124	2015	Nasal Swab	Unknown	Unknown	F	CC1	IV	R	R	S	S	S	S	S	S	S	S	R	R
CD15-123	2015	Nasal Swab	71	Older	F	CC5	II	R	R	S	S	S	S	S	S	R	S	R	R
CD15-126	2015	Nasal Swab	Unknown	Unknown	F	CC5	II	R	R	S	S	S	S	S	S	R	S	R	R
CD15-133	2015	Nasal Swab	53	Adult	F	CC5	IV	S	I	S	S	S	S	S	S	S	S	R	R
CHU15-107	2015	NBIS	22	Adult	F	CC5	IV	S	I	S	S	S	S	S	S	S	S	I	R
CD15-125	2015	Nasal Swab	Unknown	Unknown	M	CC5	II	R	R	S	S	S	S	S	S	R	S	R	R
CD15-127	2015	NBIS	78	Older	M	CC5	II	R	R	S	S	S	S	S	S	R	S	R	R
CD15-121	2015	Nasal Swab	12	School-age	M	CC30	IV	S	S	S	S	S	S	S	S	S	S	S	R
CD15-122	2015	Nasal Swab	32	Adult	F	CC30	IV	S	S	S	S	S	S	S	S	S	S	S	R
CD15-135	2015	Nasal Swab	86	Older	M	CC5	II	R	R	S	S	S	S	S	S	S	S	R	R
CHU15-118	2015	Nasal Swab	47	Adult	F	CC30	IV	S	S	S	S	S	S	S	S	S	S	S	R
CD15-134	2015	Nasal Swab	Unknown	Unknown	F	CC5	II	R	R	S	S	S	S	S	S	S	S	R	R
CD15-136	2015	Nasal Swab	27	Adult	M	CC5	II	R	R	S	S	S	S	S	S	S	S	R	R
CD15-130	2015	Nasal Swab	Unknown	Unknown	F	CC30	II	R	R	S	S	S	S	S	S	S	S	R	R
CD15-131	2015	Nasal Swab	Unknown	Unknown	M	CC5	II	R	R	S	S	S	S	S	S	R	S	R	R
CD15-128	2015	Nasal Swab	Unknown	Unknown	M	CC5	II	R	R	S	S	S	S	S	S	S	S	R	R
CD15-129	2015	Nasal Swab	Unknown	Unknown	M	CC5	II	R	R	S	S	S	S	S	S	R	S	R	R
CD15-132	2015	Nasal Swab	Unknown	Unknown	F	CC5	IV	S	R	S	S	S	S	S	S	I	S	I	R
CD15-154	2015	NBIS	67	Older	M	CC5	II	R	R	S	S	S	S	S	S	S	S	R	R
CD15-157	2015	Nasal Swab	3	Child	F	CC45	IV	S	S	S	S	S	I	S	S	S	S	S	R
CD15-163	2015	Nasal Swab	10d	Child	F	CC30	IV	S	S	R	S	S	I	R	S	S	I	R	R
CD15-166	2015	NBIS	2	Child	M	CC30	IV	S	S	S	S	S	S	S	S	S	S	S	R
CD15-140	2015	Nasal Swab	Unknown	Unknown	F	CC5	IV	S	R	S	S	S	S	S	S	S	S	R	R
CD15-144	2015	Nasal Swab	Unknown	Unknown	M	CC5	II	R	R	S	S	S	S	S	S	S	S	R	R
CD15-156	2015	NBIS	36	Adult	M	CC30	IV	S	S	S	S	S	S	S	S	S	S	S	R
CD15-160	2015	Nasal Swab	4m	Child	M	CC45	IV	S	I	S	S	S	R	S	S	S	S	R	R
CD15-162	2015	Nasal Swab	7m	Child	F	CC5	IV	S	R	S	S	S	S	S	S	S	S	S	R
CD15-167	2015	Nasal Swab	31	Adult	F	CC30	IV	R	S	S	S	S	R	S	S	S	S	S	R
CR15-117	2015	Blood	76	Older	M	CC5	IV	S	I	S	S	S	S	S	S	S	S	I	R
CD15-139	2015	Nasal Swab	Unknown	Unknown	M	CC5	II	R	R	S	S	S	S	S	S	R	S	R	R
CD15-143	2015	Nasal Swab	Unknown	Unknown	M	CC5	II	R	R	S	S	I	S	S	S	S	S	R	R
CD15-158	2015	Blood	47	Adult	M	CC5	II	R	R	S	S	S	S	S	S	S	S	R	R
CHU15-119	2015	Nasal Swab	52	Adult	M	CC1	IV	R	R	S	S	R	S	S	S	S	S	R	R
CD15-148	2015	Nasal Swab	73	Older	M	CC30	IV	S	S	S	S	S	R	S	S	S	S	S	R
CD15-165	2015	Nasal Swab	77	Older	M	CC5	II	R	R	S	S	R	I	S	S	S	R	R	R
CD15-142	2015	Nasal Swab	Unknown	Unknown	F	CC5	II	R	R	S	S	S	S	S	S	I	S	R	R
CD15-159	2015	Blood	42	Adult	M	CC30	IV	S	S	S	S	S	S	S	S	S	S	S	R
CD15-171	2015	Blood	Unknown	Unknown	F	CC1	IV	S	S	S	S	S	S	S	S	R	S	R	R
CHU15-120	2015	NBIS	37	Adult	F	CC1	IV	R	R	S	S	R	S	R	S	S	S	R	R
CD15-141	2015	Nasal Swab	46	Adult	M	CC45	IV	R	R	S	S	S	S	S	S	S	S	R	R
CD15-145	2015	Nasal Swab	Unknown	Unknown	M	CC5	II	S	I	S	S	S	S	S	S	R	S	R	R
CD15-164	2015	Nasal Swab	5m	Child	M	CC30	IV	S	S	S	S	S	S	S	S	S	S	S	R
CD15-179	2015	NBIS	Unknown	Unknown	F	CC1	IV	S	R	S	S	S	S	S	S	S	S	R	R
CD15-153	2015	NBIS	Unknown	Unknown	M	CC5	II	R	R	S	S	R	S	S	S	S	S	R	R
CD15-138	2015	Blood	66	Older	M	CC5	II	R	R	S	S	S	S	S	S	R	S	R	R
CD15-152	2015	Blood	66	Older	M	CC5	II	R	R	S	S	S	S	S	S	R	S	R	R
CD15-155	2015	NBIS	42	Adult	F	CC5	IV	S	R	S	S	S	S	S	S	S	S	S	R
CD15-172	2015	NBIS	Unknown	Unknown	M	CC30	IV	S	S	S	S	S	S	S	S	S	S	S	R
CD15-180	2015	NBIS	Unknown	Unknown	M	CC1	IV	R	R	S	S	S	S	S	S	S	S	R	R
CD15-151	2015	Nasal Swab	Unknown	Unknown	M	CC1	IV	R	R	S	S	R	R	S	S	S	S	R	R
CD15-147	2015	Nasal Swab	59	Adult	F	CC5	II	R	R	S	S	I	S	S	S	S	S	R	R
CD15-150	2015	Nasal Swab	Unknown	Unknown	F	CC5	II	R	R	S	S	S	S	S	S	R	S	R	R
CD15-168	2015	Nasal Swab	Unknown	Unknown	F	CC5	II	R	R	S	S	S	S	S	S	S	S	R	R
CD15-185	2015	Nasal Swab	Unknown	Unknown	M	CC5	II	S	S	S	S	S	S	S	S	S	S	S	R
CD15-195	2015	NBIS	Unknown	Unknown	M	CC1	IV	S	R	S	S	S	S	S	S	S	S	R	R
CD15-227	2015	Blood	Unknown	Unknown	F	CC30	IV	S	S	S	S	S	S	S	S	S	S	S	R
CD15-188	2015	Nasal Swab	51	Adult	M	CC5	II	R	R	S	S	S	S	S	S	R	S	R	R
CD15-194	2015	Nasal Swab	Unknown	Unknown	M	CC1	IV	S	R	I	S	S	S	S	S	S	S	R	R
CD15-184	2015	NBIS	45	Adult	F	CC5	II	R	R	S	S	S	S	S	S	S	S	R	R
CD15-177	2015	Nasal Swab	20	Adult	M	CC5	IV	S	S	S	S	S	S	S	S	S	I	S	R
CD15-189	2015	Blood	Unknown	Unknown	F	CC5	II	R	R	S	S	S	S	S	S	R	S	R	R
CD15-176	2015	Blood	76	Older	M	CC8	IV	S	S	S	S	S	S	S	S	S	S	S	R
CD15-231	2015	NBIS	Unknown	Unknown	M	CC5	IV	S	R	S	S	S	S	S	S	S	S	S	R
CD15-173	2015	Blood	Unknown	Unknown	F	CC5	II	R	R	S	S	S	S	S	S	S	S	R	R
CD15-174	2015	Nasal Swab	52	Adult	M	CC5	IV	R	R	R	S	S	S	S	S	S	S	R	R
CD15-203	2015	NBIS	Unknown	Unknown	F	CC5	IV	S	R	S	S	S	S	S	S	I	I	S	R
CD15-170	2015	Blood	20	Adult	F	CC5	II	R	R	S	S	S	S	S	S	R	S	R	R
CD15-187	2015	Blood	51	Adult	F	CC5	II	R	R	S	S	S	S	S	S	R	S	R	R
CD15-202	2015	NBIS	Unknown	Unknown	M	CC8	III	R	R	R	S	S	S	R	S	R	R	R	R
CD15-207	2015	NBIS	73	Older	M	CC30	IV	S	S	S	S	S	S	S	S	S	S	S	R
CD15-199	2015	NBIS	Unknown	Unknown	M	CC5	II	R	R	S	S	S	S	S	S	S	S	R	R
CD15-204	2015	NBIS	Unknown	Unknown	M	CC5	II	R	R	S	S	S	S	S	S	S	I	R	R
CD15-198	2015	NBIS	Unknown	Unknown	M	CC5	IV	S	R	S	S	S	S	S	S	S	S	S	R
CD15-208	2015	NBIS	84	Older	F	CC5	IV	S	S	S	S	S	S	S	S	S	S	S	R
CD15-196	2015	Nasal Swab	16	School-age	F	CC1	IV	S	S	S	S	S	S	S	S	S	S	S	R
CD15-200	2015	Blood	Unknown	Unknown	F	CC5	II	R	R	S	S	R	S	S	S	S	S	R	R
CD15-190	2015	Blood	36	Adult	M	CC30	IV	S	S	S	S	S	S	S	S	S	S	S	R
CD15-201	2015	Blood	Unknown	Unknown	M	CC1	IV	S	S	S	S	S	S	S	S	S	S	R	R
CD15-146	2015	Blood	68	Older	F	CC5	II	R	R	S	S	S	S	S	S	S	S	R	R
CR15-210	2015	Blood	74	Older	M	CC5	IV	S	R	S	S	S	S	S	S	S	S	I	R
CD15-191	2015	NBIS	4	Child	F	CC30	IV	S	S	S	S	S	S	S	S	S	S	S	R
CD15-169	2015	NBIS	16	School-age	F	CC5	IV	S	R	S	S	S	S	S	S	S	S	S	R
CD15-209	2015	Blood	68	Older	M	CC5	II	R	R	S	S	S	S	S	S	R	S	R	R
CD15-212	2015	Nasal Swab	Unknown	Unknown	F	CC5	II	R	R	S	S	R	S	S	S	S	S	R	R
CD15-220	2015	Nasal Swab	69	Older	M	CC5	IV	S	S	S	S	S	S	S	S	S	S	S	R
CD15-222	2015	Nasal Swab	1m	Child	M	CC1	IV	S	R	S	S	S	S	S	S	S	S	R	R
CD15-181	2015	Blood	Unknown	Unknown	M	CC30	IV	S	S	S	S	S	S	S	S	S	S	S	R
CD15-214	2015	Nasal Swab	Unknown	Unknown	M	CC1	IV	R	R	S	S	S	S	S	S	S	S	R	R
CD15-217	2015	Blood	Unknown	Unknown	M	CC1	IV	R	R	S	S	S	S	S	S	S	S	R	R
CD15-215	2015	Blood	34	Adult	F	CC5	II	R	R	S	S	S	S	S	S	R	S	R	R
CD15-211	2015	Nasal Swab	18	School-age	M	CC30	IV	S	S	S	S	S	S	S	S	S	S	S	R
CD15-216	2015	Nasal Swab	81	Older	F	CC5	II	R	R	R	S	S	S	S	S	R	S	R	R
CD15-221	2015	NBIS	54	Adult	M	CC5	II	R	R	S	S	S	S	S	S	R	S	R	R
CD15-223	2015	NBIS	46	Adult	F	CC30	IV	S	S	S	S	S	S	S	S	S	S	S	R
CD15-255	2015	Nasal Swab	87	Older	F	CC5	II	R	R	S	S	R	S	S	S	S	S	R	R
CD15-213	2015	NBIS	44	Adult	M	CC30	IV	S	S	S	S	S	S	S	S	S	S	S	R
CD15-225	2015	NBIS	35	Adult	M	CC5	IV	S	S	S	S	S	S	S	S	S	S	S	R
CD15-226	2015	NBIS	Unknown	Unknown	M	CC5	II	R	R	S	S	I	S	S	S	S	S	R	R
CD15-182	2015	NBIS	69	Older	F	CC5	II	R	R	S	S	S	S	S	S	S	S	R	R
CD15-236	2015	Nasal Swab	3d	Child	M	CC5	IV	R	R	R	S	R	S	S	S	R	R	S	R
CD15-237	2015	Nasal Swab	4d	Child	Unknown	CC1	IV	I	S	I	S	S	S	S	S	S	S	S	R
CD15-241	2015	Nasal Swab	44	Adult	F	CC5	II	R	R	S	S	S	S	S	S	S	S	R	R
CD15-244	2015	Nasal Swab	80	Older	M	CC5	II	R	R	S	S	S	S	S	S	S	S	R	R
CD15-240	2015	Nasal Swab	13d	Child	F	CC5	IV	S	S	R	S	S	S	S	S	S	S	S	R
CD15-233	2015	Blood	Unknown	Unknown	M	CC5	II	R	R	S	S	S	S	S	S	R	S	R	R
CD15-232	2015	NBIS	80	Older	M	CC5	II	R	R	S	S	S	S	S	S	R	S	R	R
CD15-252	2015	Nasal Swab	Unknown	Unknown	F	CC30	IV	S	S	S	S	S	S	R	S	S	S	S	R
CD15-239	2015	Nasal Swab	Unknown	Unknown	F	CC5	II	R	R	S	S	S	S	S	S	R	S	R	R
CD15-242	2015	NBIS	83	Older	F	CC5	II	S	R	S	S	S	S	S	S	R	S	R	R
CD15-243	2015	Nasal Swab	1m	Child	F	CC1	IV	S	S	S	S	I	S	S	S	S	S	S	R
CD15-246	2015	Blood	Unknown	Unknown	F	CC5	IV	R	R	S	S	S	S	S	S	S	S	R	R
CD15-249	2015	NBIS	44	Adult	M	CC5	II	R	R	S	S	R	S	S	S	S	S	R	R
CD15-254	2015	Nasal Swab	Unknown	Unknown	F	CC5	II	R	R	S	S	S	S	S	S	R	S	R	R
CD15-245	2015	Blood	Unknown	Unknown	M	CC5	II	R	R	R	S	S	S	S	S	S	S	R	R
CD15-248	2015	NBIS	20	Adult	F	CC1	IV	S	S	S	S	S	S	S	S	I	I	S	R
CD15-251	2015	Nasal Swab	78	Older	M	CC5	IV	S	S	S	S	S	S	R	S	S	S	S	R
CD15-256	2015	NBIS	20	Adult	F	CC5	II	S	S	S	S	S	S	S	S	S	S	S	R
CD15-247	2015	NBIS	88	Older	F	CC1	IV	R	R	R	S	R	S	R	S	S	R	R	R
CD15-265	2015	Blood	68	Older	M	CC5	II	R	R	S	S	S	S	S	S	S	S	R	R
CD15-253	2015	Nasal Swab	54	Adult	M	CC5	II	R	R	R	S	S	S	S	S	S	S	R	R
CD15-259	2015	Nasal Swab	Unknown	Unknown	F	CC30	IV	S	S	S	S	S	S	S	S	S	S	S	R
CD15-264	2015	Nasal Swab	37	Adult	F	CC5	IV	S	R	S	S	S	S	S	S	S	S	S	R
CD15-260	2015	NBIS	57	Adult	M	CC1	IV	S	S	S	S	S	S	S	S	S	S	R	R
CD15-277	2015	Blood	35	Adult	M	CC5	II	R	R	R	S	S	S	S	S	S	S	R	R
CD15-257	2015	NBIS	47	Adult	M	CC5	II	R	R	S	S	S	S	S	S	R	S	R	R
CD15-258	2015	Blood	60	Older	M	CC5	II	R	R	S	S	R	S	S	S	S	S	R	R
CD15-262	2015	NBIS	14	School-age	M	CC5	IV	S	S	S	S	S	S	S	S	I	S	S	R
CD15-263	2015	NBIS	6d	Child	M	CC30	IV	S	S	S	S	S	S	S	S	S	S	S	R
CD15-261	2015	Nasal Swab	68	Older	M	CC5	II	R	R	R	S	S	S	S	S	R	S	R	R
CD15-273	2015	NBIS	71	Older	M	CC5	II	R	R	S	S	S	S	S	S	S	S	R	R
CD15-274	2015	Nasal Swab	39	Adult	F	CC5	IV	S	R	S	S	S	S	S	S	S	S	S	R
CD15-276	2015	Blood	78	Older	F	CC5	II	R	R	R	S	S	S	S	S	S	S	R	R
CD15-266	2015	NBIS	44	Adult	F	CC5	II	R	R	S	S	S	S	S	S	S	S	R	R
CD15-268	2015	NBIS	62	Older	M	CC5	II	R	R	S	S	S	S	S	S	S	S	R	R
CD15-270	2015	Nasal Swab	54	Adult	M	CC5	II	R	R	S	S	S	S	S	S	R	S	R	R
CD15-271	2015	NBIS	Unknown	Unknown	M	CC5	IV	S	S	S	S	S	S	S	S	S	S	S	R
CD15-272	2015	NBIS	Unknown	Unknown	M	CC5	IV	S	R	S	S	S	S	S	S	S	S	S	R
CD15-269	2015	Nasal Swab	58	Adult	M	CC5	II	R	R	S	S	R	S	S	S	S	S	R	R
CD15-275	2015	Nasal Swab	Unknown	Unknown	F	CC5	IV	S	R	S	S	S	I	S	S	S	S	S	R
CD15-279	2015	NBIS	76	Older	M	CC5	II	R	R	S	S	S	S	S	S	R	S	R	R
CD15-302	2015	Blood	Unknown	Unknown	F	CC5	II	R	R	S	S	S	S	S	S	R	S	R	R
CD15-305	2015	NBIS	9	School-age	M	CC30	IV	S	S	S	S	S	S	S	S	S	R	S	R
CD15-306	2015	NBIS	50	Adult	M	CC30	IV	S	S	S	S	S	S	S	S	R	S	S	R
CD15-278	2015	Nasal Swab	Unknown	Unknown	F	CC5	II	R	R	S	S	S	S	S	S	R	S	R	R
CD15-280	2015	NBIS	60	Older	F	CC5	II	R	R	S	S	S	S	S	S	S	I	R	R
CD15-307	2015	NBIS	40	Adult	F	CC1	IV	S	R	S	S	S	S	S	S	S	S	R	R
CD15-311	2015	Nasal Swab	3d	Child	F	CC30	IV	S	S	S	S	S	S	S	S	S	S	S	R
CD15-313	2015	Nasal Swab	27	Adult	F	CC8	III	R	R	R	S	I	S	R	S	S	R	R	R
CD15-314	2015	NBIS	66	Older	F	CC5	IV	S	R	S	S	S	S	S	S	S	S	S	R
CD15-301	2015	NBIS	Unknown	Unknown	M	CC5	IV	S	R	S	S	S	S	S	S	S	S	S	R
CD15-308	2015	Blood	Unknown	Unknown	M	CC1	IV	R	R	S	S	S	S	S	S	R	R	R	R
CD15-299	2015	Blood	Unknown	Unknown	M	CC5	II	R	R	S	S	S	S	S	S	S	S	R	R
CD15-317	2015	Blood	Unknown	Unknown	F	CC5	IV	R	R	S	S	S	S	S	S	S	S	R	R
CD15-318	2015	Blood	58	Adult	M	CC5	II	S	S	S	S	S	S	S	S	S	S	S	R
CD15-281	2015	Nasal Swab	5	Child	F	CC30	IV	S	S	S	S	S	S	S	S	S	S	S	R
CD15-285	2015	NBIS	Unknown	Unknown	M	CC30	IV	S	S	S	S	S	S	S	S	S	S	S	R
CD15-287	2015	Blood	Unknown	Unknown	F	CC30	IV	S	S	S	S	S	S	S	S	S	S	S	R
CD15-284	2015	NBIS	Unknown	Unknown	F	CC30	II	R	R	S	S	S	S	S	S	R	I	R	R
CD15-286	2015	Blood	Unknown	Unknown	M	CC30	IV	S	S	S	S	S	S	S	S	S	S	S	R
CD15-290	2015	NBIS	20	Adult	M	CC1	IV	S	R	S	S	S	S	S	S	S	S	R	R
CD15-291	2015	NBIS	60	Older	M	CC5	IV	S	S	S	S	S	S	S	S	S	S	S	R
CD15-282	2015	Nasal Swab	70	Older	F	CC5	IV	S	S	S	S	S	S	S	S	S	S	S	R
CD15-288	2015	Blood	54	Adult	M	CC30	IV	S	S	S	S	S	S	S	S	I	S	S	R
CD15-289	2015	Nasal Swab	8d	Child	F	CC5	IV	S	S	S	S	S	S	S	S	S	S	S	R
CD15-309	2015	NBIS	3d	Child	F	CC30	IV	S	S	R	S	S	S	S	S	S	S	S	R
CD16-005	2015	Blood	43	Adult	F	CC5	II	R	R	S	S	S	S	S	S	R	S	R	R
CD15-293	2015	NBIS	56	Adult	F	CC5	II	R	R	S	S	S	S	S	S	R	S	R	R
CD15-294	2015	NBIS	Unknown	Unknown	F	CC5	II	R	R	R	S	S	S	S	S	R	S	R	R
CD15-292	2015	Blood	10m	Child	M	CC5	IV	R	R	S	S	S	S	S	S	I	S	S	R
CD15-297	2015	Blood	Unknown	Unknown	F	CC1	IV	R	R	S	S	S	S	S	S	S	S	R	R
CD15-310	2015	NBIS	6m	Child	M	CC5	IV	S	S	R	S	S	S	S	S	S	S	S	R
CD15-296	2015	Blood	57	Adult	M	CC5	II	R	R	S	S	S	S	S	S	S	S	R	R
CD15-298	2015	NBIS	60	Older	M	CC5	II	R	R	S	S	S	S	S	S	S	S	R	R
CD15-295	2015	NBIS	Unknown	Unknown	M	CC30	IV	S	S	S	S	S	S	S	S	S	S	S	R
CD16-008	2015	NBIS	Unknown	Unknown	M	CC30	IV	S	S	S	S	S	S	S	S	S	S	S	R
CD15-097	2015	NBIS	56	Adult	F	CC5	IV	S	S	S	S	S	S	S	S	S	S	S	R
CD15-101	2015	NBIS	82	Older	F	CC5	II	R	R	S	S	R	S	S	S	R	S	R	R
CD15-316	2015	Blood	37	Adult	M	CC5	II	R	R	S	S	I	S	S	S	S	S	R	R
CD15-330	2015	Blood	20	Adult	M	CC1	IV	S	S	S	S	S	S	S	S	S	S	R	R
CD15-319	2015	NBIS	17	School-age	M	CC30	IV	S	S	S	S	S	I	S	S	S	S	S	R
CD15-055	2015	Blood	Unknown	Unknown	F	CC5	II	R	R	S	S	S	S	S	S	S	S	R	R
CD15-076	2015	Blood	20	Adult	M	CC5	II	S	R	S	S	S	S	S	S	R	S	R	R
CD15-322	2015	Blood	77	Older	F	CC30	IV	S	S	S	S	S	S	S	S	S	S	S	R
CD15-324	2015	Blood	Unknown	Unknown	F	CC30	IV	S	S	S	S	S	S	S	S	S	S	S	R
CD15-333	2015	NBIS	Unknown	Unknown	F	CC30	IV	S	S	S	S	S	S	S	S	S	S	S	R
CD15-328	2015	Blood	Unknown	Unknown	F	CC5	II	R	R	S	S	S	S	S	S	S	S	R	R
CD15-326	2015	Blood	79	Older	M	CC30	II	R	R	S	S	S	S	S	S	R	S	R	R
CD15-325	2015	Blood	62	Older	F	CC5	II	R	R	S	S	S	S	S	S	S	R	R	R
CD15-332	2015	Blood	68	Older	F	CC5	II	R	R	S	S	S	S	S	S	S	S	R	R
CD15-335	2015	Blood	Unknown	Unknown	M	CC5	II	R	R	S	S	S	S	S	S	R	S	R	R
CD15-329	2015	Blood	62	Older	F	CC5	II	R	R	S	S	S	S	S	S	S	S	R	R
CD15-334	2015	NBIS	Unknown	Unknown	M	CC5	II	R	R	S	S	S	S	S	S	R	S	R	R
CD15-336	2015	NBIS	33	Adult	M	CC5	IV	S	S	S	S	S	S	S	S	S	S	S	R
CD15-337	2015	NBIS	Unknown	Unknown	F	CC1	IV	S	S	S	S	S	S	S	S	S	S	S	R
CD16-002	2015	NBIS	56	Adult	F	CC8	III	R	R	R	S	R	I	R	S	I	R	R	R
CD15-338	2015	Blood	Unknown	Unknown	M	CC5	II	R	R	S	S	S	S	S	S	S	S	R	R
CD16-003	2015	Blood	Unknown	Unknown	F	CC5	II	R	R	S	S	S	S	S	S	R	S	R	R
CD15-026	2015	Blood	Unknown	Unknown	F	CC5	II	R	R	S	S	S	S	S	S	R	S	R	R
CD16-001	2015	NBIS	Unknown	Unknown	F	CC30	IV	S	S	S	S	S	S	S	S	S	S	S	R
CD16-011	2015	Blood	87	Older	M	CC5	II	R	R	S	S	R	S	S	S	S	S	R	R
CD16-012	2015	Blood	56	Adult	F	CC5	II	R	R	S	S	S	S	S	S	S	S	R	R
CD16-013	2015	Blood	11m	Child	F	CC5	II	R	R	S	S	S	S	S	S	S	S	R	R
CD16-010	2015	Blood	Unknown	Unknown	M	CC5	II	R	R	S	S	S	S	S	S	R	S	R	R
CD16-006	2015	Blood	Unknown	Unknown	M	CC5	II	R	R	S	S	S	S	S	S	S	S	R	R
CD16-009	2015	NBIS	Unknown	Unknown	F	CC30	IV	S	S	S	S	S	S	S	S	S	S	S	R
CD16-007	2015	NBIS	70	Older	F	CC30	IV	S	S	S	S	S	S	S	S	S	S	S	R
CD16-017	2015	Blood	Unknown	Unknown	M	CC5	II	R	R	S	S	S	S	S	S	S	S	R	R
CD16-016	2015	Blood	Unknown	Unknown	M	CC5	II	R	R	S	S	S	S	S	S	R	S	R	R
CD16-015	2015	Blood	Unknown	Unknown	F	CC5	II	R	R	S	S	S	S	S	S	S	S	R	R
CD16-014	2015	NBIS	Unknown	Unknown	M	CC30	IV	S	S	S	S	S	S	S	S	S	S	S	R
CD16-018	2015	NBIS	38	Adult	M	CC5	II	R	R	S	S	S	S	S	S	R	S	R	R
CD16-021	2016	Blood	Unknown	Unknown	M	CC5	II	R	R	S	S	S	S	S	S	S	S	R	R
CD16-027	2016	NBIS	58	Adult	M	CC5	IV	S	S	S	S	S	S	S	S	R	S	R	R
CD16-024	2016	Blood	43	Adult	F	CC5	II	S	R	S	S	S	S	S	S	R	S	R	R
CD16-022	2016	NBIS	Unknown	Unknown	M	CC30	IV	S	S	S	S	S	S	S	S	S	S	S	R
CD16-023	2016	NBIS	Unknown	Unknown	M	CC1	IV	S	S	S	S	S	S	S	S	S	S	S	R
CD16-026	2016	Blood	Unknown	Unknown	M	CC5	II	R	R	S	S	S	S	S	S	S	S	R	R
CD16-029	2016	NBIS	59	Adult	M	CC1	IV	S	S	S	S	S	S	S	S	S	S	S	R
CD16-039	2016	NBIS	80	Older	M	CC1	IV	R	R	R	S	R	S	R	S	R	R	R	R
CD16-028	2016	NBIS	Unknown	Unknown	M	CC30	IV	S	S	S	S	S	S	S	S	S	S	S	R
CD16-031	2016	NBIS	Unknown	Unknown	M	CC1	IV	S	S	S	S	S	S	S	S	S	S	S	R
CD16-032	2016	NBIS	27	Adult	M	CC30	IV	S	S	S	S	S	S	S	S	S	S	S	R
CD16-033	2016	Blood	Unknown	Unknown	M	CC5	II	R	R	S	S	S	S	S	S	R	S	R	R
CD16-036	2016	NBIS	Unknown	Unknown	F	CC5	II	R	R	S	S	S	S	S	S	R	S	R	R
CD16-034	2016	NBIS	Unknown	Unknown	M	CC30	IV	S	S	S	S	S	S	S	S	S	S	S	R
CD16-038	2016	NBIS	20	Adult	F	CC1	IV	R	R	S	S	I	S	S	S	S	S	R	R
CD16-035	2016	Blood	26	Adult	M	CC5	II	R	R	S	S	S	S	S	S	S	S	R	R
CD16-037	2016	Blood	57	Adult	F	CC5	IV	S	R	S	S	S	S	R	S	S	S	S	R
CD16-051	2016	Blood	64	Older	M	CC5	II	R	R	S	S	S	S	S	S	S	S	R	R
CD16-041	2016	Blood	Unknown	Unknown	M	CC5	IV	R	R	S	S	S	S	S	S	S	R	S	R
CD16-046	2016	Blood	57	Adult	F	CC1	IV	S	R	S	S	S	S	S	S	S	S	R	R
CD16-042	2016	Blood	Unknown	Unknown	M	CC30	IV	S	S	S	S	S	S	S	S	S	S	S	R
CD16-045	2016	Blood	Unknown	Unknown	F	CC5	II	R	R	S	S	S	S	S	S	S	S	R	R
CD16-043	2016	Blood	Unknown	Unknown	F	CC1	IV	R	R	S	S	S	S	S	S	S	S	R	R
CD16-047	2016	Blood	90	Older	F	CC1	IV	S	S	S	S	S	S	S	S	S	S	R	R
CD16-040	2016	NBIS	Unknown	Unknown	M	CC5	II	R	R	S	S	S	S	S	S	R	S	R	R
CD16-048	2016	NBIS	Unknown	Unknown	M	CC30	IV	S	S	S	S	S	S	S	S	S	S	S	R
CD16-049	2016	Blood	Unknown	Unknown	M	CC5	II	R	R	S	S	S	S	S	S	S	S	R	R
CD16-055	2016	Blood	1m	Child	F	CC5	IV	S	R	S	S	S	S	S	S	S	S	S	R
CD16-050	2016	NBIS	Unknown	Unknown	F	CC5	II	R	R	S	S	I	S	S	S	S	S	R	R
CD16-054	2016	Blood	Unknown	Unknown	F	CC1	IV	S	S	S	S	S	S	S	S	S	S	R	R
CD16-053	2016	Blood	Unknown	Unknown	M	CC1	IV	R	R	S	S	S	S	S	S	I	S	R	R
CD16-059	2016	Blood	71	Older	F	CC5	II	R	R	S	S	S	S	S	S	R	S	R	R
CD16-063	2016	Blood	Unknown	Unknown	F	CC5	II	R	R	S	S	S	S	S	S	R	S	R	R
CD16-060	2016	Blood	Unknown	Unknown	M	CC5	II	R	R	S	S	S	S	S	S	S	S	R	R
CD16-062	2016	NBIS	Unknown	Unknown	M	CC5	IV	S	R	S	S	S	S	S	S	S	S	S	R
CD16-061	2016	Blood	81	Older	F	CC5	II	R	R	S	S	S	S	S	S	R	S	R	R
CD16-064	2016	NBIS	20	Adult	M	CC5	II	R	R	S	S	S	S	S	S	R	S	R	R
CD16-057	2016	NBIS	Unknown	Unknown	M	CC30	IV	S	S	S	S	S	S	S	S	S	S	S	R
CD16-058	2016	Blood	88	Older	M	CC5	II	R	R	S	S	S	S	S	S	R	S	R	R
CD16-070	2016	Blood	45	Adult	M	CC5	II	R	R	S	S	S	S	R	S	S	S	R	R
CD16-068	2016	Blood	54	Adult	M	CC5	IV	S	R	S	S	S	S	S	S	S	S	S	R
CD16-071	2016	Blood	84	Older	M	CC5	IV	S	R	S	S	S	S	S	S	S	S	S	R
CD16-067	2016	Blood	Unknown	Unknown	F	CC1	IV	R	R	S	S	S	S	S	S	S	S	R	R
CD16-066	2016	Blood	Unknown	Unknown	F	CC1	IV	R	R	S	S	S	S	S	S	S	S	R	R
CD16-069	2016	NBIS	20	Adult	F	CC5	II	R	R	S	S	S	S	S	S	R	S	R	R
CD16-072	2016	Blood	78	Older	M	CC5	II	R	R	S	S	S	S	S	S	S	S	R	R
CD16-081	2016	NBIS	15	School-age	M	CC5	IV	S	R	S	S	S	S	S	S	S	S	S	R
CD16-078	2016	Blood	71	Older	M	CC1	IV	S	S	S	S	S	S	S	S	S	S	R	R
CD16-080	2016	NBIS	Unknown	Unknown	M	CC5	IV	S	S	S	S	S	S	S	S	S	S	S	R
CD16-090	2016	Blood	18	School-age	M	CC5	II	R	R	S	S	S	S	S	S	S	S	R	R
CD16-073	2016	Blood	50	Adult	F	CC1	IV	S	S	S	S	S	S	S	S	S	S	S	R
CD16-074	2016	NBIS	47	Adult	M	CC1	IV	R	R	S	S	S	S	R	S	S	R	R	R
CD16-076	2016	Blood	Unknown	Unknown	F	CC5	II	R	R	S	S	S	S	S	S	S	S	R	R
CD16-084	2016	Blood	58	Adult	F	CC5	II	R	R	S	S	S	S	S	S	R	S	R	R
CD16-083	2016	NBIS	30	Adult	F	CC30	IV	S	S	S	S	S	S	S	S	I	S	S	R
CD16-085	2016	Blood	34	Adult	M	CC5	IV	S	R	S	S	S	S	S	S	S	S	S	R
CD16-082	2016	NBIS	42	Adult	M	CC30	IV	S	S	S	S	S	S	S	S	S	S	S	R
CD16-088	2016	NBIS	23	Adult	F	CC5	II	R	R	S	S	S	S	S	S	R	I	R	R
CD16-089	2016	NBIS	Unknown	Unknown	M	CC5	II	R	R	S	S	S	S	S	S	R	S	R	R
CD16-093	2016	NBIS	65	Older	F	CC5	IV	S	R	S	S	S	S	S	S	I	S	S	R
CD16-087	2016	Blood	Unknown	Unknown	M	CC30	IV	S	S	S	S	S	S	S	S	I	S	S	R
CD16-086	2016	Blood	Unknown	Unknown	M	CC5	IV	S	S	S	S	S	S	S	S	S	I	S	R
CD16-096	2016	NBIS	56	Adult	M	CC30	IV	S	S	S	S	S	S	S	S	S	S	S	R
CD16-095	2016	Blood	72	Older	F	CC5	II	R	R	S	S	S	S	S	S	R	S	R	R
CD16-097	2016	Blood	52	Adult	M	CC1	IV	S	R	S	S	S	S	S	S	S	S	R	R
CD16-108	2016	NBIS	7d	Child	M	CC30	IV	S	S	S	S	S	S	S	S	S	S	S	R
CD16-098	2016	Blood	Unknown	Unknown	F	CC5	II	R	R	S	S	S	S	S	S	R	S	R	R
CD16-103	2016	Blood	Unknown	Unknown	M	CC5	II	R	R	S	S	S	S	S	S	S	S	R	R
CD16-107	2016	Blood	77	Older	M	CC5	II	R	R	S	S	R	S	S	S	S	S	R	R
CD16-099	2016	Blood	52	Adult	F	CC1	IV	S	R	S	S	S	S	S	S	S	S	R	R
CD16-104	2016	Blood	61	Older	M	CC5	II	R	R	S	S	S	S	S	S	S	S	R	R
CD16-102	2016	NBIS	66	Older	F	CC30	IV	S	S	S	S	S	S	S	S	S	S	S	R
CD16-106	2016	Blood	60	Older	M	CC5	II	R	R	S	S	S	S	S	S	S	I	R	R
CD16-105	2016	Blood	20	Adult	F	CC5	IV	S	S	S	S	S	S	R	S	S	S	S	R
CD16-114	2016	Blood	Unknown	Unknown	M	CC5	II	S	S	S	S	S	S	R	S	R	S	R	R
CD16-113	2016	Blood	Unknown	Unknown	M	CC5	II	R	R	S	S	S	S	S	S	R	S	R	R
CD16-109	2016	NBIS	Unknown	Unknown	M	CC1	IV	S	S	S	S	S	S	S	S	S	S	S	R
CD16-116	2016	NBIS	25	Adult	F	CC5	IV	R	R	S	S	S	S	S	S	I	I	R	R
CD16-110	2016	Blood	Unknown	Unknown	M	CC5	II	R	R	S	S	S	S	S	S	R	S	R	R
CD16-111	2016	Blood	27	Adult	M	CC5	II	R	R	S	S	S	S	S	S	S	S	R	R
CD16-112	2016	NBIS	Unknown	Unknown	F	CC5	II	S	S	S	S	S	S	S	S	R	S	S	R
CD16-117	2016	NBIS	57	Adult	F	CC5	IV	S	R	S	S	S	S	S	S	S	S	S	R
CD16-118	2016	Blood	Unknown	Unknown	M	CC5	II	R	R	S	S	S	S	S	S	S	S	R	R
CD16-119	2016	NBIS	Unknown	Unknown	F	CC5	II	R	R	S	S	S	S	S	S	S	S	R	R
CD16-120	2016	NBIS	39	Adult	M	CC5	IV	S	R	S	S	S	S	S	S	I	S	S	R
CD16-125	2016	Blood	18	School-age	M	CC5	II	R	R	S	S	S	S	S	S	S	S	R	R
CD16-128	2016	Blood	40	Adult	F	CC5	IV	S	R	S	S	S	S	S	S	S	S	S	R
CD16-124	2016	Blood	55	Adult	M	CC5	II	R	R	S	S	S	S	S	S	S	S	R	R
CD16-122	2016	Blood	Unknown	Unknown	M	CC1	IV	R	R	S	S	S	S	S	S	S	S	R	R
CD16-121	2016	NBIS	19	Adult	M	CC8	IV	S	S	S	S	S	S	S	S	S	S	S	R
CD16-123	2016	NBIS	82	Older	M	CC5	II	R	R	S	S	R	S	S	S	S	S	R	R
CD16-126	2016	Blood	65	Older	F	CC5	II	R	R	S	S	S	S	S	S	S	S	R	R
CD16-127	2016	NBIS	Unknown	Unknown	M	CC30	IV	S	S	S	S	S	S	S	S	S	S	S	R
CD16-133	2016	NBIS	12	School-age	M	CC30	IV	S	S	S	S	S	S	S	S	S	S	S	R
CD16-130	2016	NBIS	5	Child	M	CC30	IV	S	S	S	S	S	S	S	S	S	S	S	R
CD16-132	2016	NBIS	20	Adult	F	CC5	II	R	R	S	S	S	S	S	S	S	S	R	R
CD16-129	2016	Blood	1m	Child	F	CC5	IV	S	R	R	S	S	S	S	S	S	S	S	R
CD16-131	2016	Blood	74	Older	F	CC1	IV	S	S	S	S	S	S	S	S	S	S	S	R
CD16-138	2016	NBIS	Unknown	Unknown	M	CC5	IV	S	S	S	S	S	S	S	S	S	S	S	R
CD16-137	2016	Nasal Swab	Unknown	Unknown	F	CC5	IV	S	R	R	S	S	S	S	S	S	S	S	R
CD16-134	2016	Blood	20	Adult	F	CC5	IV	S	S	S	S	S	S	S	S	S	S	S	R
CD16-135	2016	Nasal Swab	53	Adult	F	CC1	IV	R	R	S	S	S	S	S	S	S	S	R	R
CD16-149	2016	Nasal Swab	48	Adult	M	CC30	IV	S	S	S	S	S	S	S	S	S	S	S	R
CD16-139	2016	Blood	Unknown	Unknown	F	CC1	IV	R	R	S	S	S	S	S	S	S	S	R	R
CD16-140	2016	Blood	75	Older	M	CC1	IV	R	R	S	S	R	S	S	S	R	S	R	R
CD16-141	2016	Blood	51	Adult	F	CC5	II	R	R	S	S	S	S	S	S	S	S	R	R
CD16-146	2016	Nasal Swab	45	Adult	F	CC5	IV	S	R	S	S	S	S	S	S	S	S	S	R
CD16-151	2016	Nasal Swab	50	Adult	F	CC5	II	R	R	S	S	S	S	S	S	S	S	S	R
CD16-145	2016	Nasal Swab	12d	Child	F	CC8	IV	S	R	S	S	S	S	R	S	S	S	R	R
CD16-147	2016	Nasal Swab	88	Older	F	CC5	II	R	R	S	S	S	S	S	S	S	S	R	R
CD16-150	2016	NBIS	80	Older	F	CC5	IV	S	S	S	S	S	S	S	S	S	S	S	R
CD16-152	2016	Nasal Swab	81	Older	F	CC5	II	R	R	S	S	S	S	S	S	R	S	R	R
CD16-144	2016	Nasal Swab	Unknown	Unknown	F	CC5	IV	S	R	S	S	S	S	S	S	S	S	S	R
CD16-154	2016	Nasal Swab	58	Adult	M	CC5	IV	S	R	S	S	S	S	S	S	S	S	S	R
CD16-142	2016	Blood	Unknown	Unknown	M	CC5	II	R	R	S	S	S	S	S	S	R	S	R	R
CD16-161	2016	Blood	83	Older	M	CC5	II	R	R	S	S	S	S	S	S	S	S	R	R
CD16-143	2016	NBIS	Unknown	Unknown	F	CC5	IV	S	R	S	S	S	S	S	S	S	S	S	R
CD16-164	2016	NBIS	54	Adult	F	CC5	II	R	R	S	S	S	S	S	S	R	S	R	R
CD16-163	2016	Nasal Swab	9d	Child	F	CC5	IV	S	R	S	S	S	S	S	S	S	S	S	R
CD16-165	2016	Nasal Swab	Unknown	Unknown	M	CC5	II	R	R	S	S	S	S	S	S	S	S	R	R
CD16-155	2016	Nasal Swab	Unknown	Unknown	F	CC45	IV	S	I	S	S	S	S	S	S	S	S	S	R
CD16-158	2016	Nasal Swab	41	Adult	M	CC30	IV	S	S	S	S	S	S	S	S	S	S	S	R
CD16-160	2016	Nasal Swab	60	Older	M	CC5	II	R	R	S	S	I	S	S	S	S	S	R	R
CD16-162	2016	Nasal Swab	32	Adult	F	CC5	IV	S	S	S	S	S	S	S	S	S	S	S	R
CD16-157	2016	Blood	87	Older	M	CC5	II	R	R	S	S	S	S	S	S	S	S	R	R
CD16-156	2016	Nasal Swab	59	Adult	F	CC5	IV	S	S	S	S	S	S	S	S	S	S	S	R
CD16-167	2016	Blood	85	Older	M	CC5	IV	S	S	S	S	S	S	S	S	S	S	S	R
CD16-166	2016	NBIS	87	Older	F	CC5	IV	S	S	S	S	R	S	S	S	R	S	S	R
CD16-175	2016	Nasal Swab	19d	Child	F	CC5	IV	S	S	R	S	S	S	S	S	S	S	S	R
CD16-173	2016	NBIS	20	Adult	M	CC5	II	R	R	S	S	S	S	S	S	R	S	R	R
CD16-185	2016	NBIS	87	Older	M	CC5	IV	R	R	R	S	S	S	R	S	S	S	R	R
CD16-172	2016	NBIS	56	Adult	F	CC1	IV	S	R	S	S	S	S	S	S	S	S	R	R
CD16-176	2016	Nasal Swab	88	Older	F	CC5	IV	S	R	S	S	S	S	S	S	S	S	S	R
CD16-181	2016	Nasal Swab	Unknown	Unknown	M	CC8	IV	S	S	S	S	S	S	S	S	S	S	S	R
CD16-179	2016	Nasal Swab	72	Older	F	CC5	II	R	R	S	S	S	S	S	S	R	S	R	R
CD16-180	2016	Nasal Swab	56	Adult	F	CC5	II	R	R	S	S	S	S	S	S	R	S	R	R
CD16-182	2016	Nasal Swab	30	Adult	M	CC5	II	R	R	S	S	S	S	S	S	R	S	R	R
CD16-184	2016	NBIS	86	Older	M	CC5	II	R	R	S	S	S	S	S	S	S	S	R	R
CD16-169	2016	Nasal Swab	69	Older	M	CC5	IV	S	R	S	S	S	S	S	S	S	S	S	R
CD16-174	2016	Nasal Swab	68	Older	M	CC5	IV	S	S	S	S	S	S	S	S	S	S	S	R
CD16-170	2016	Nasal Swab	33	Adult	M	CC30	IV	S	S	S	S	S	S	S	S	S	S	S	R
CD16-171	2016	NBIS	90	Older	F	CC1	IV	S	R	S	S	S	S	S	S	S	S	R	R
CD16-191	2016	NBIS	59	Adult	F	CC5	IV	S	S	S	S	S	S	S	S	S	S	S	R
CD16-188	2016	Nasal Swab	89	Older	M	CC5	IV	S	R	S	S	S	S	R	S	I	S	R	R
CD16-186	2016	Blood	71	Older	F	CC5	IV	S	S	S	S	S	S	S	S	S	S	S	R
CD16-189	2016	Blood	77	Older	F	CC5	II	R	R	S	S	S	S	S	S	S	S	R	R
CD16-190	2016	NBIS	6m	Child	M	CC5	IV	S	R	S	S	S	S	S	S	S	S	R	R
CD16-183	2016	Nasal Swab	Unknown	Unknown	M	CC5	II	R	R	R	S	S	S	S	S	R	S	R	R
CD16-178	2016	Blood	3m	Child	F	CC5	IV	S	S	S	S	S	S	S	S	S	S	S	R
CD16-193	2016	NBIS	93	Older	F	CC1	IV	R	R	S	S	S	S	S	S	R	S	R	R
CD16-194	2016	Blood	92	Older	F	CC1	IV	S	R	S	S	S	S	S	S	S	S	R	R
CD16-196	2016	Blood	Unknown	Unknown	M	CC5	II	R	R	S	S	S	S	S	S	S	S	R	R
CD16-195	2016	NBIS	Unknown	Unknown	M	CC30	IV	S	S	S	S	S	S	S	S	S	S	S	R
CD16-197	2016	Blood	Unknown	Unknown	F	CC5	IV	S	S	S	S	S	S	S	S	S	S	S	R
CD16-201	2016	NBIS	47	Adult	M	CC30	IV	S	S	S	S	S	S	S	S	S	S	S	R
CD16-198	2016	NBIS	1	Child	F	CC5	II	R	R	S	S	R	S	S	S	S	S	R	R
CD16-199	2016	Blood	60	Older	F	CC30	IV	S	S	S	S	S	S	S	S	S	S	S	R
CD16-200	2016	NBIS	15	School-age	F	CC30	IV	S	R	S	S	S	S	R	S	S	S	S	R
CD16-202	2016	NBIS	Unknown	Unknown	M	CC5	IV	S	S	S	S	S	S	S	S	S	S	S	R
CD16-203	2016	NBIS	45	Adult	M	CC30	IV	S	S	S	S	S	S	S	S	S	S	S	R
CD16-207	2016	Blood	Unknown	Unknown	M	CC5	II	R	R	S	S	S	S	S	S	S	S	R	R
CD16-206	2016	Blood	87	Older	F	CC5	II	R	R	S	S	S	S	S	S	S	S	R	R
CD16-204	2016	Blood	Unknown	Unknown	M	CC30	IV	S	S	S	S	S	S	S	S	R	S	S	R
CD16-205	2016	Blood	59	Adult	F	CC5	II	R	R	S	S	S	S	S	S	R	S	R	R
CD16-209	2016	NBIS	61	Older	M	CC30	IV	S	S	S	S	S	S	S	S	S	S	S	R
CD16-211	2016	NBIS	51	Adult	F	CC5	II	R	R	S	S	S	S	S	S	R	S	R	R
CD16-212	2016	NBIS	50	Adult	F	CC1	IV	S	S	S	S	S	S	S	S	S	S	S	R
CD16-208	2016	NBIS	Unknown	Unknown	M	CC5	IV	S	S	S	S	S	S	S	S	S	S	S	R
CD16-210	2016	NBIS	36	Adult	M	CC5	IV	S	R	S	S	S	S	S	S	R	S	S	R
CD16-214	2016	NBIS	18	School-age	M	CC30	IV	R	S	S	S	S	S	S	S	S	S	S	R
CD16-213	2016	Blood	61	Older	F	CC22	IV	S	S	S	S	S	S	S	S	S	S	S	R
CD16-222	2016	NBIS	56	Adult	F	CC1	IV	S	S	S	S	S	S	S	S	R	S	S	R
CD16-215	2016	Blood	65	Older	M	CC5	II	R	R	S	S	R	S	S	S	S	S	R	R
CD16-216	2016	Blood	46	Adult	M	CC5	II	R	R	S	S	S	S	S	S	S	S	R	R
CD16-220	2016	Blood	60	Older	F	CC5	II	R	R	S	S	I	S	S	S	R	S	R	R
CD16-219	2016	Blood	Unknown	Unknown	M	CC5	II	R	R	S	S	S	S	S	S	R	R	R	R
CD16-221	2016	NBIS	2	Child	F	CC5	II	R	R	S	S	R	S	S	S	S	S	S	R
CD16-217	2016	NBIS	Unknown	Unknown	M	CC30	IV	S	S	S	S	S	S	S	S	S	S	S	R
CD16-218	2016	NBIS	93	Older	F	CC5	II	R	R	S	S	S	S	S	S	R	S	R	R
CD16-223	2016	Blood	68	Older	M	CC30	II	R	R	S	S	S	S	S	S	R	R	R	R
CD16-225	2016	NBIS	64	Older	M	CC5	II	R	R	S	S	S	S	S	S	R	S	R	R
CD16-226	2016	NBIS	45	Adult	M	CC5	IV	S	S	S	S	S	S	S	S	S	S	S	R
CD16-229	2016	Blood	47	Adult	M	CC5	II	R	R	S	S	S	S	S	S	S	S	R	R
CD16-228	2016	Blood	39	Adult	F	CC5	II	R	R	S	S	S	S	S	S	S	S	R	R
CD16-232	2016	NBIS	79	Older	F	CC5	II	R	R	S	S	S	S	S	S	S	S	R	R
CD16-231	2016	Blood	30	Adult	F	CC5	II	R	R	S	S	S	S	S	S	S	S	R	R
CD16-227	2016	NBIS	27d	Child	M	CC30	IV	S	S	S	S	S	S	S	S	S	S	S	R
CD16-233	2016	Blood	Unknown	Unknown	F	CC5	II	R	R	S	S	S	S	S	S	S	S	R	R
CD16-235	2016	NBIS	51	Adult	M	CC5	II	S	R	S	S	S	S	S	S	S	S	R	R
CD16-234	2016	Blood	39	Adult	M	CC30	IV	S	S	S	S	S	S	S	S	S	S	S	R
CD16-236	2016	Blood	78	Older	F	CC5	IV	S	S	S	S	S	S	S	S	S	S	S	R
CD16-239	2016	NBIS	39	Adult	F	CC5	II	R	R	S	S	S	S	S	S	R	S	R	R
CD16-237	2016	NBIS	48	Adult	F	CC30	IV	S	S	S	S	S	S	S	S	S	S	S	R
CD16-238	2016	NBIS	81	Older	F	CC30	IV	S	S	S	S	S	S	S	S	S	S	S	R
CD16-240	2016	Blood	44	Adult	M	CC5	II	R	R	R	S	S	S	S	S	S	S	R	R
CD16-243	2016	Blood	88	Older	M	CC5	II	R	R	S	S	S	S	S	S	R	S	R	R
CD16-244	2016	NBIS	2	Child	M	CC1	IV	S	S	S	S	S	S	S	S	S	S	S	R
CD16-242	2016	Blood	10m	Child	M	CC30	IV	S	S	S	S	S	S	S	S	S	S	S	R
CD16-250	2016	Blood	Unknown	Unknown	F	CC5	II	R	R	S	S	I	S	S	S	S	S	R	R
CD16-245	2016	Blood	Unknown	Unknown	M	CC5	II	R	R	S	S	S	S	S	S	S	S	R	R
CD16-251	2016	NBIS	Unknown	Unknown	M	CC30	IV	S	S	S	S	S	S	S	S	S	S	S	R
CD16-247	2016	NBIS	23	Adult	F	CC5	II	R	R	S	S	S	S	S	S	S	S	R	R
CD16-249	2016	Blood	Unknown	Unknown	F	CC30	IV	S	S	S	S	S	S	S	S	S	S	S	R
CD16-258	2016	Blood	29	Adult	M	CC5	II	R	R	S	S	S	S	S	S	S	S	R	R
CD16-248	2016	Blood	45	Adult	M	CC5	II	R	R	S	S	S	S	S	S	S	S	R	R
CD16-246	2016	NBIS	79	Older	M	CC5	II	R	R	S	S	S	S	S	S	S	S	R	R
CD16-252	2016	Blood	73	Older	M	CC5	II	R	R	S	S	S	S	S	S	S	S	R	R
CD16-253	2016	Blood	54	Adult	M	CC5	II	R	R	S	S	S	S	S	S	S	S	R	R
CD16-254	2016	Blood	37	Adult	M	CC5	II	R	R	S	S	S	S	S	S	R	S	R	R
CD16-255	2016	Blood	19	Adult	M	CC1	IV	S	S	S	S	S	S	S	S	S	S	S	R
CD16-256	2016	NBIS	45	Adult	M	CC5	IV	S	R	S	S	S	S	S	S	S	S	S	R
CD16-257	2016	Blood	78	Older	F	CC5	II	R	R	S	S	S	S	S	S	R	S	R	R
CD16-259	2016	NBIS	84	Older	F	CC5	IV	R	R	S	S	S	S	S	S	S	S	S	R
CD16-261	2016	Nasal Swab	5	Child	M	CC5	IV	R	R	I	S	S	S	S	S	S	S	S	R
BMB16-002	2016	Blood	1m	Child	F	CC30	IV	S	S	S	S	S	S	S	S	S	S	S	R
BMB16-003	2016	Blood	47	Adult	M	CC5	IV	S	S	S	S	S	S	S	S	S	S	S	R
BMB16-004	2016	Blood	46	Adult	M	CC5	II	R	R	S	S	S	S	S	S	S	S	R	R
BMB16-005	2016	Blood	54	Adult	M	CC5	II	R	R	S	S	S	S	S	S	S	S	R	R
BMB16-012	2016	Blood	54	Adult	M	CC5	II	R	R	S	S	S	S	S	S	S	S	R	R
BMB16-013	2016	Blood	52	Adult	M	CC1	IV	S	S	S	S	S	S	S	S	S	S	R	R
BMB16-014	2016	Blood	60	Older	M	CC5	II	R	R	S	S	S	S	S	S	S	S	R	R
BMB16-020	2016	Blood	92	Older	F	CC30	IV	S	S	S	S	S	S	S	S	S	S	S	R
BMB17-005	2017	Blood	5	Child	F	CC5	IV	S	R	S	S	S	S	S	S	S	R	R	R
BMB17-003	2017	Blood	20	Adult	F	CC30	IV	R	R	S	S	S	S	S	S	S	S	R	R
BMB17-004	2017	Blood	78	Older	M	CC5	II	R	R	S	S	S	S	S	S	S	S	R	R
BMB17-008	2017	Blood	38	Adult	F	CC5	II	R	R	R	S	S	S	R	S	S	S	R	R
BMB17-002	2017	Blood	2	Child	F	CC5	IV	S	S	S	S	S	S	S	S	S	S	S	R
BMB17-026	2017	Blood	95	Older	M	CC5	II	R	R	S	S	S	S	S	S	S	S	R	R
BMB17-028	2017	Blood	2	Child	F	CC5	IV	S	I	S	S	S	S	S	S	S	S	R	R
BMB17-029	2017	Blood	93	Older	F	CC5	II	R	R	S	S	S	S	S	S	S	S	R	R
BMB17-030	2017	Blood	67	Older	M	CC5	II	S	R	S	S	S	S	S	S	S	S	R	R
BMB17-035	2017	Blood	76	Older	M	CC5	II	S	R	S	S	S	S	S	S	S	S	R	R
