# Supplementary material for: Multidrug-Resistant Methicillin-Resistant Staphylococcus aureus Associated with Bacteremia and Monocyte Evasion, Rio de Janeiro, Brazil
Source: Emerg Infect Dis. 2021 Nov;27(11):2825–35. doi: 10.3201/eid2711.210097 (PMC8544994; doi:10.3201/eid2711.210097)
Supplement: Appendix 2 — Additional data on sequenced isolates of multidrug-resistant methicillin-resistant Staphylococcus aureus associated with bacteremia and monocyte evasion, Rio de Janeiro, Brazil. [file 21-0097-Techapp-s2.xlsx]

## Sheet: Appendix 3
Article DOI: https://doi.org/10.3201/eid2711.210097
Multidrug-Resistant MRSA Associated with Bacteremia and Monocyte Evasion, Rio de Janeiro, Brazil
Appendix 2 Table. GenBank access number of the 208 MRSA isolates sequenced in this study
Isolate	GenBank Accesion Number	Year	Clinical origin group	Age	Age group	Gender	CC	SCCmec type	ST	spa type	CLIN	ERI	GEN	LIN	RIF	TEICO	SXT	VANCO	CLO	TET	CIP	CFO
CD15-026	JAEAMB000000000	2015	Blood	Unknown		F	5	II	105	t002	R	R	S	S	S	S	S	S	R	S	R	R
CR14-002	JAEAMA000000000	2014	Nasal Swab	88	Older	M	45	II	45	t266	R	R	S	S	S	S	S	S	R	S	R	R
CD15-055	JAECMQ000000000	2015	Blood	Unknown		F	5	II	105	t002	R	R	S	S	S	S	S	S	S	S	R	R
CD15-076	SAMN16946727	2015	Blood	20	Adult	M	5	II	105	t002	S	R	S	S	S	S	S	S	R	S	R	R
CR14-005	NZ_WJBS00000000	2014	Nasal Swab	79	Older	M	1	IV	1	t127	R	R	S	S	S	S	S	S	R	S	R	R
CR14-006	NZ_WJBT00000000	2014	Nasal Swab	79	Older	M	1	IV	1	t127	S	S	S	S	S	S	R	S	I	S	R	R
CD15-097	JAEALZ000000000	2015	NBIS	56	Adult	F	5	IV	5	t002	S	S	S	S	S	S	S	S	S	S	S	R
CR14-008	JAECMR000000000	2014	NBIS	72	Older	F	45	II	45	t266	R	R	S	S	I	S	S	S	R	S	R	R
CD15-101	JAEALY000000000	2015	NBIS	82	Older	F	5	II	5	t539	R	R	S	S	R	S	S	S	R	S	R	R
CR14-013	JAEALX000000000	2014	NBIS	41	Adult	F	30	IV	30	Unknown	S	S	S	S	S	S	S	S	I	S	S	R
CD15-123	JAEALW000000000	2015	Nasal Swab	71	Older	F	5	II	105	t002	R	R	S	S	S	S	S	S	R	S	R	R
CD15-125	JAECMP000000000	2015	Nasal Swab	Unknown		M	5	II	105	t002	R	R	S	S	S	S	S	S	R	S	R	R
CD15-126	JAECMO000000000	2015	Nasal Swab	Unknown		F	5	II	105	t002	R	R	S	S	S	S	S	S	R	S	R	R
CD15-127	JAEALV000000000	2015	NBIS	78	Older	M	5	II	105	t002	R	R	S	S	S	S	S	S	R	S	R	R
CR14-021	JAEALU000000000	2014	Nasal Swab	39	Adult	M	30	IV	30	t318	S	S	S	S	S	S	S	S	S	S	S	R
CD15-128	JAECMN000000000	2015	Nasal Swab	Unknown		M	5	II	105	t002	R	R	S	S	S	S	S	S	S	S	R	R
CD15-129	JAECMM000000000	2015	Nasal Swab	Unknown		M	5	II	105	t002	R	R	S	S	S	S	S	S	R	S	R	R
CD15-133	JAEALT000000000	2015	Nasal Swab	53	Adult	F	5	IV	5	t002	S	I	S	S	S	S	S	S	S	S	R	R
CR14-031	JAEALS000000000	2014	Nasal Swab	91	Older	F	30	IV	30	t318	S	S	S	S	S	S	S	S	S	S	S	R
CD15-134	JAEHKB000000000	2015	Nasal Swab	Unknown		F	5	II	105	t002	R	R	S	S	S	S	S	S	S	S	R	R
CD15-136	JAEALR000000000	2015	Nasal Swab	27	Adult	M	5	II	5	t002	R	R	S	S	S	S	S	S	S	S	R	R
CD15-137	JAECML000000000	2015	Blood	Unknown		M	5	II	105	t002	R	R	S	S	S	S	S	S	R	S	R	R
CR14-039	NZ_WJRK00000000	2014	Nasal Swab	70	Older	M	1	IV	1	t127	S	S	S	S	S	S	R	S	I	S	S	R
CR14-040	NZ_WJRL00000000	2014	Blood	70	Older	M	1	IV	1	t127	S	S	S	S	S	S	S	S	S	S	S	R
CD15-138	JAECMK000000000	2015	Blood	66	Older	M	5	II	105	Unknown	R	R	S	S	S	S	S	S	R	S	R	R
CD15-139	JAECMJ000000000	2015	Nasal Swab	Unknown		M	5	II	105	t002	R	R	S	S	S	S	S	S	R	S	R	R
CR14-046	JAECMI000000000	2014	NBIS	87	Older	M	8	III	239	t037	R	R	R	S	R	S	R	S	S	R	R	R
CR14-050	JAECMH000000000	2014	NBIS	32	Adult	M	30	IV	30	t318	S	S	S	S	S	S	S	S	S	S	S	R
CD15-143	JAEALQ000000000	2015	Nasal Swab	Unknown		M	5	II	5	t2666	R	R	S	S	I	S	S	S	S	S	R	R
CD15-146	JAECMG000000000	2015	Blood	68	Older	F	5	II	105	t002	R	R	S	S	S	S	S	S	S	S	R	R
CD15-147	SAMN16946698	2015	Nasal Swab	59	Adult	F	5	II	5	t2666	R	R	S	S	I	S	S	S	S	S	R	R
CD15-150	SAMN16946699	2015	Nasal Swab	Unknown		F	5	II	105	t002	R	R	S	S	S	S	S	S	R	S	R	R
CD15-152	SAMN16946696	2015	Blood	66	Older	M	5	II	105	t002	R	R	S	S	S	S	S	S	R	S	R	R
CD15-153	JAEALP000000000	2015	NBIS	Unknown		M	5	II	5	t539	R	R	S	S	R	S	S	S	S	S	R	R
CD15-154	JAEALO000000000	2015	NBIS	67	Older	M	5	II	105	t010	R	R	S	S	S	S	S	S	S	S	R	R
CD15-155	JAEIRY000000000	2015	NBIS	42	Adult	F	5	IV	5	t002	S	R	S	S	S	S	S	S	S	S	S	R
CD15-158	JAEALN000000000	2015	Blood	47	Adult	M	5	II	105	t010	R	R	S	S	S	S	S	S	S	S	R	R
CD15-169	JAEALM000000000	2015	NBIS	16	School-age	F	5	IV	1635	t002	S	R	S	S	S	S	S	S	S	S	S	R
CR15-049	JAEALK000000000	2015	NBIS	70	Older	M	30	IV	30	Unknown	S	S	S	S	S	S	S	S	S	S	S	R
CR15-051	JAEAMC000000000	2015	NBIS	23	Adult	F	30	IV	30	t062	S	S	S	S	S	S	S	S	S	S	S	R
CD15-170	JAECMF000000000	2015	Blood	20	Adult	F	5	II	105	t002	R	R	S	S	S	S	S	S	R	S	R	R
CD15-173	JAEIRX000000000	2015	Blood	Unknown		F	5	II	105	t002	R	R	S	S	S	S	S	S	S	S	R	R
CD15-182	JAEIRW000000000	2015	NBIS	69	Older	F	5	II	105	t002	R	R	S	S	S	S	S	S	S	S	R	R
CHU15-058	JAECMD000000000	2015	Blood	47	Adult	F	188	IV	188	t189	S	S	S	S	S	S	S	S	S	S	S	R
CHU15-059	JAEALI000000000	2015	NBIS	37	Adult	F	8	III	239	t138	R	R	R	S	R	S	R	S	S	R	R	R
CHU15-060	JAEALH000000000	2015	NBIS	35	Adult	F	8	III	239	t138	R	R	S	S	R	S	R	S	S	R	R	R
CD15-184	JAEALL000000000	2015	NBIS	45	Adult	F	5	II	105	t002	R	R	S	S	S	S	S	S	S	S	R	R
CHU15-072	NZ_WJRM00000000	2015	Blood	63	Older	M	1	IV	1	t127	S	S	S	S	S	S	S	S	S	S	R	R
CHU15-073	JADBPR000000000	2015	Blood	76	Older	M	1	IV	1	t127	R	R	R	S	S	S	S	S	S	S	R	R
CD15-189	SAMN16946702	2015	Blood	Unknown		F	5	II	105	t002	R	R	S	S	S	S	S	S	R	S	R	R
CD15-200	JAECME000000000	2015	Blood	Unknown		F	5	II	5	t539	R	R	S	S	R	S	S	S	S	S	R	R
CD15-215	SAMN16946709	2015	Blood	34	Adult	F	5	II	105	t002	R	R	S	S	S	S	S	S	R	S	R	R
CD15-233	JAEALJ000000000	2015	Blood	Unknown		M	5	II	105	t002	R	R	S	S	S	S	S	S	R	S	R	R
CD15-245	JAECMC000000000	2015	Blood	Unknown		M	5	II	105	t002	R	R	R	S	S	S	S	S	S	S	R	R
CD15-258	JAEALG000000000	2015	Blood	60	Older	M	5	II	5	t2666	R	R	S	S	R	S	S	S	S	S	R	R
CHU15-090	NZ_WJRN00000000	2015	Nasal Swab	61	Older	F	1	IV	1	t127	R	R	S	S	S	S	S	S	S	S	R	R
CD15-265	SAMN16946713	2015	Blood	68	Older	M	5	II	105	t002	R	R	S	S	S	S	S	S	S	S	R	R
CD15-276	JAECMB000000000	2015	Blood	78	Older	F	5	II	105	t002	R	R	R	S	S	S	S	S	S	S	R	R
CD15-277	JAEALF000000000	2015	Blood	35	Adult	M	5	II	105	t002	R	R	R	S	S	S	S	S	S	S	R	R
CD15-292	JAECMA000000000	2015	Blood	10m	Child	M	5	IV	5	t002	R	R	S	S	S	S	S	S	I	S	S	R
CD15-296	JAECLZ000000000	2015	Blood	57	Adult	M	5	II	105	t067	R	R	S	S	S	S	S	S	S	S	R	R
CD15-299	JAEALE000000000	2015	Blood	Unknown		M	5	II	105	t002	R	R	S	S	S	S	S	S	S	S	R	R
CD15-302	JAECLY000000000	2015	Blood	Unknown		F	5	II	105	t002	R	R	S	S	S	S	S	S	R	S	R	R
CD15-316	JAECLX000000000	2015	Blood	37	Adult	M	5	II	5	t2666	R	R	S	S	I	S	S	S	S	S	R	R
CHU15-118	JAEAKZ000000000	2015	Nasal Swab	47	Adult	F	30	IV	30	t2795	S	S	S	S	S	S	S	S	S	S	S	R
CD15-317	JAEIRV000000000	2015	Blood	Unknown		F	5	IV	5	t002	R	R	S	S	S	S	S	S	S	S	R	R
CD15-318	JAEIRU000000000	2015	Blood	58	Adult	M	5	II	105	t002	S	S	S	S	S	S	S	S	S	S	S	R
CD15-325	JAEIRZ000000000	2015	Blood	62	Older	F	5	II	4876	t002	R	R	S	S	S	S	S	S	S	R	R	R
CD15-328	JAECLW000000000	2015	Blood	Unknown		F	5	II	105	t002	R	R	S	S	S	S	S	S	S	S	R	R
CD15-329	JAEALD000000000	2015	Blood	62	Older	F	5	II	105	t002	R	R	S	S	S	S	S	S	S	S	R	R
CD15-332	JAECLV000000000	2015	Blood	68	Older	F	5	II	5	t539	R	R	S	S	S	S	S	S	S	S	R	R
CD15-335	JAEIRT000000000	2015	Blood	Unknown		M	5	II	105	t002	R	R	S	S	S	S	S	S	R	S	R	R
CD16-006	JAEALC000000000	2015	Blood	Unknown		M	5	II	105	Unknown	R	R	S	S	S	S	S	S	S	S	R	R
CD16-010	JAECLU000000000	2015	Blood	Unknown		M	5	II	105	t002	R	R	S	S	S	S	S	S	R	S	R	R
CD16-011	JAEALB000000000	2015	Blood	87	Older	M	5	II	105	t002	R	R	S	S	R	S	S	S	S	S	R	R
CD16-012	JAEIRS000000000	2015	Blood	56	Adult	F	5	II	105	t002	R	R	S	S	S	S	S	S	S	S	R	R
CD16-013	JAECLT000000000	2015	Blood	11m	Child	F	5	II	105	t002	R	R	S	S	S	S	S	S	S	S	R	R
CD16-015	JAEALA000000000	2015	Blood	Unknown		F	5	II	105	t002	R	R	S	S	S	S	S	S	S	S	R	R
CD16-016	JAECLS000000000	2015	Blood	Unknown		M	5	II	105	t002	R	R	S	S	S	S	S	S	R	S	R	R
CD16-017	JAECLR000000000	2015	Blood	Unknown		M	5	II	105	t002	R	R	S	S	S	S	S	S	S	S	R	R
CD16-021	JAECLQ000000000	2016	Blood	Unknown		M	5	II	105	t002	R	R	S	S	S	S	S	S	S	S	R	R
CD16-024	JAEAKY000000000	2016	Blood	43	Adult	F	5	II	105	t002	S	R	S	S	S	S	S	S	R	S	R	R
CD16-026	JAEAKX000000000	2016	Blood	Unknown		M	5	II	105	Unknown	R	R	S	S	S	S	S	S	S	S	R	R
CD16-033	JAEAKW000000000	2016	Blood	Unknown		M	5	II	105	t002	R	R	S	S	S	S	S	S	R	S	R	R
CD15-176	JAEIRR000000000	2015	Blood	76	Older	M	8	IV	8	t008	S	S	S	S	S	S	S	S	S	S	S	R
CD16-035	JAEAKV000000000	2016	Blood	26	Adult	M	5	II	105	t002	R	R	S	S	S	S	S	S	S	S	R	R
CD16-036	JAEAKU000000000	2016	NBIS	Unknown		F	5	II	105	t002	R	R	S	S	S	S	S	S	R	S	R	R
CD16-037	SAMN16946749	2016	Blood	57	Adult	F	5	IV	5	t002	S	R	S	S	S	S	R	S	S	S	S	R
CD16-040	JAEAKT000000000	2016	NBIS	Unknown		M	5	II	105	t002	R	R	S	S	S	S	S	S	R	S	R	R
CD16-050	JAEAKS000000000	2016	NBIS	Unknown		F	5	II	5	t2666	R	R	S	S	I	S	S	S	S	S	R	R
CD16-060	SAMN16946752	2016	Blood	Unknown		M	5	II	105	t002	R	R	S	S	S	S	S	S	S	S	R	R
CD16-061	JAECLP000000000	2016	Blood	81	Older	F	5	II	105	t002	R	R	S	S	S	S	S	S	R	S	R	R
CD16-062	JAEAKR000000000	2016	NBIS	Unknown		M	5	IV	5	t002	S	R	S	S	S	S	S	S	S	S	S	R
CD16-064	JAEAKQ000000000	2016	NBIS	20	Adult	M	5	II	105	t002	R	R	S	S	S	S	S	S	R	S	R	R
CD16-068	SAMN16946756	2016	Blood	54	Adult	M	5	IV	5	t002	S	R	S	S	S	S	S	S	S	S	S	R
CD16-069	JAEAKP000000000	2016	NBIS	20	Adult	F	5	II	5	t539	R	R	S	S	S	S	S	S	R	S	R	R
CD16-071	SAMN16946757	2016	Blood	84	Older	M	5	IV	5	t002	S	R	S	S	S	S	S	S	S	S	S	R
CD16-072	SAMN16946759	2016	Blood	78	Older	M	5	II	105	t002	R	R	S	S	S	S	S	S	S	S	R	R
CD16-076	JAEAKO000000000	2016	Blood	Unknown		F	5	II	105	t002	R	R	S	S	S	S	S	S	S	S	R	R
CD16-080	JAEAKN000000000	2016	NBIS	Unknown		M	5	IV	5	t002	S	S	S	S	S	S	S	S	S	S	S	R
CD16-081	JAEAKM000000000	2016	NBIS	15	School-age	M	5	IV	5	t002	S	R	S	S	S	S	S	S	S	S	S	R
CD16-085	JAEAKL000000000	2016	Blood	34	Adult	M	5	IV	5	t1154	S	R	S	S	S	S	S	S	S	S	S	R
CD16-086	JAEAKK000000000	2016	Blood	Unknown		M	5	IV	5	t002	S	S	S	S	S	S	S	S	S	I	S	R
CD16-088	JAEAKJ000000000	2016	NBIS	23	Adult	F	5	II	105	t002	R	R	S	S	S	S	S	S	R	I	R	R
CD16-089	JAEAKI000000000	2016	NBIS	Unknown		M	5	II	105	t002	R	R	S	S	S	S	S	S	R	S	R	R
CD16-090	JAECLN000000000	2016	Blood	18	School-age	M	5	II	105	t002	R	R	S	S	S	S	S	S	S	S	R	R
CD16-093	JAEAKH000000000	2016	NBIS	65	Older	F	5	IV	5	t002	S	R	S	S	S	S	S	S	I	S	S	R
CD16-098	JAEHKC000000000	2016	Blood	Unknown		F	5	II	105	t002	R	R	S	S	S	S	S	S	R	S	R	R
CD16-105	JAEAKG000000000	2016	Blood	20	Adult	F	5	IV	5	t002	S	S	S	S	S	S	R	S	S	S	S	R
CD16-107	JAEAKF000000000	2016	Blood	77	Older	M	5	II	5	t539	R	R	S	S	R	S	S	S	S	S	R	R
CD16-111	JAEAKE000000000	2016	Blood	27	Adult	M	5	II	105	t002	R	R	S	S	S	S	S	S	S	S	R	R
CD16-112	JAECLM000000000	2016	NBIS	Unknown		F	5	II	105	t002	S	S	S	S	S	S	S	S	R	S	S	R
CD16-113	JAEAKD000000000	2016	Blood	Unknown		M	5	II	105	t002	R	R	S	S	S	S	S	S	R	S	R	R
CD16-116	JAEAKC000000000	2016	NBIS	25	Adult	F	5	IV	1635	t769	R	R	S	S	S	S	S	S	I	I	R	R
CD16-117	JAEAKB000000000	2016	NBIS	57	Adult	F	5	IV	5	t002	S	R	S	S	S	S	S	S	S	S	S	R
CD16-119	JAEAKA000000000	2016	NBIS	Unknown		F	5	II	5	t067	R	R	S	S	S	S	S	S	S	S	R	R
CD16-120	JAEIRQ000000000	2016	NBIS	39	Adult	M	5	IV	5	t002	S	R	S	S	S	S	S	S	I	S	S	R
CD16-123	JAEAJZ000000000	2016	NBIS	82	Older	M	5	II	5	t539	R	R	S	S	R	S	S	S	S	S	R	R
CD16-124	JAECLL000000000	2016	Blood	55	Adult	M	5	II	5	t067	R	R	S	S	S	S	S	S	S	S	R	R
CD16-132	JAEAJY000000000	2016	NBIS	20	Adult	F	5	II	5	t539	R	R	S	S	S	S	S	S	S	S	R	R
CD16-137	JAEAJX000000000	2016	Nasal Swab	Unknown		F	5	IV	5	t002	S	R	R	S	S	S	S	S	S	S	S	R
CD16-138	JAEAJW000000000	2016	NBIS	Unknown		M	5	IV	1635	t002	S	S	S	S	S	S	S	S	S	S	S	R
CD16-143	JAEAJV000000000	2016	NBIS	Unknown		F	5	IV	5	t062	S	R	S	S	S	S	S	S	S	S	S	R
CD16-144	JAEAJU000000000	2016	Nasal Swab	Unknown		F	5	IV	5	t002	S	R	S	S	S	S	S	S	S	S	S	R
CD16-146	JAEAJT000000000	2016	Nasal Swab	45	Adult	F	5	IV	5	t002	S	R	S	S	S	S	S	S	S	S	S	R
CD16-147	JAEAJS000000000	2016	Nasal Swab	88	Older	F	5	II	105	t002	R	R	S	S	S	S	S	S	S	S	R	R
CD16-151	JAEAJR000000000	2016	Nasal Swab	50	Adult	F	5	II	105	t002	R	R	S	S	S	S	S	S	S	S	S	R
CD16-152	JAECLK000000000	2016	Nasal Swab	81	Older	F	5	II	105	t002	R	R	S	S	S	S	S	S	R	S	R	R
CD16-154	JAEAJQ000000000	2016	Nasal Swab	58	Adult	M	5	IV	5	t002	S	R	S	S	S	S	S	S	S	S	S	R
CD16-156	JAEAJP000000000	2016	Nasal Swab	59	Adult	F	5	IV	5	t002	S	S	S	S	S	S	S	S	S	S	S	R
CD16-160	JAEAJO000000000	2016	Nasal Swab	60	Older	M	5	II	5	t539	R	R	S	S	I	S	S	S	S	S	R	R
CD16-162	JAEAJN000000000	2016	Nasal Swab	32	Adult	F	5	IV	1635	t450	S	S	S	S	S	S	S	S	S	S	S	R
CD16-163	JAEAJM000000000	2016	Nasal Swab	9d	Child	F	5	IV	5	t002	S	R	S	S	S	S	S	S	S	S	S	R
CD16-164	JAEAJL000000000	2016	NBIS	54	Adult	F	5	II	105	t002	R	R	S	S	S	S	S	S	R	S	R	R
CD16-165	JAEAJK000000000	2016	Nasal Swab	Unknown		M	5	II	105	t002	R	R	S	S	S	S	S	S	S	S	R	R
CD16-166	JAEAJJ000000000	2016	NBIS	87	Older	F	5	IV	1635	t062	S	S	S	S	R	S	S	S	R	S	S	R
CD16-169	JAEAJH000000000	2016	Nasal Swab	69	Older	M	5	IV	5	t1154	S	R	S	S	S	S	S	S	S	S	S	R
CD16-174	JAEAJG000000000	2016	Nasal Swab	68	Older	M	5	IV	5	t002	S	S	S	S	S	S	S	S	S	S	S	R
CD16-175	JAEAJF000000000	2016	Nasal Swab	19d	Child	F	5	IV	1635	t002	S	S	R	S	S	S	S	S	S	S	S	R
CD16-176	JAEAJE000000000	2016	Nasal Swab	88	Older	F	5	IV	5	Unknown	S	R	S	S	S	S	S	S	S	S	S	R
CD16-179	JAEAJD000000000	2016	Nasal Swab	72	Older	F	5	II	105	t539	R	R	S	S	S	S	S	S	R	S	R	R
CD15-227	JAECLO000000000	2015	Blood	Unknown		F	30	IV	30	t318	S	S	S	S	S	S	S	S	S	S	S	R
CD16-180	JAEIRP000000000	2016	Nasal Swab	56	Adult	F	5	II	105	t002	R	R	S	S	S	S	S	S	R	S	R	R
CD16-180	JAEIRP000000000	2016	NBIS	Unknown		M	30	IV	30	t1605	S	S	S	S	S	S	S	S	S	S	S	R
CD16-182	JAECLJ000000000	2016	Nasal Swab	30	Adult	M	5	II	105	t002	R	R	S	S	S	S	S	S	R	S	R	R
CD16-183	JAECLI000000000	2016	Nasal Swab	Unknown		M	5	II	105	t002	R	R	R	S	S	S	S	S	R	S	R	R
CD16-185	JAEAJC000000000	2016	NBIS	87	Older	M	5	IV	1635	t002	R	R	R	S	S	S	R	S	S	S	R	R
CD16-188	JAEAJB000000000	2016	Nasal Swab	89	Older	M	5	IV	5	Unknown	S	R	S	S	S	S	R	S	I	S	R	R
CHU15-054	JAEAJA000000000	2015	NBIS	73	Older	M	5	II	5	t539	R	R	S	S	S	S	S	S	S	S	R	R
CHU15-056	GCA_003194405.1	2015	Blood	57	Adult	F	5	IV	5	t002	S	R	S	S	S	S	S	S	S	S	S	R
CHU15-074	JAEAIZ000000000	2015	NBIS	86	Older	F	5	II	105	t002	R	R	S	S	S	S	S	S	S	S	R	R
CHU15-080	CP065871	2015	Nasal Swab	85	Older	M	5	II	5	t539	R	R	S	S	I	S	S	S	S	S	R	R
CHU15-082	JAEAIY000000000	2015	Blood	57	Adult	F	5	IV	5	t002	S	R	S	S	S	S	S	S	S	S	S	R
CHU15-086	JAEAIX000000000	2015	NBIS	81	Older	M	5	II	4876	t002	R	R	S	S	S	S	S	S	S	S	R	R
CHU15-087	JAEAIW000000000	2015	Blood	59	Adult	M	5	II	105	t002	R	R	S	S	S	S	S	S	S	S	R	R
CHU15-088	JAECLH000000000	2015	NBIS	72	Older	F	5	II	105	t002	R	R	S	S	S	S	S	S	R	S	R	R
CHU15-099	JAEAIV000000000	2015	Nasal Swab	59	Adult	M	5	II	105	t002	R	R	S	S	S	S	S	S	S	S	R	R
CD16-102	JAEAIQ000000000	2016	NBIS	66	Older	F	30	IV	30	Unknown	S	S	S	S	S	S	S	S	S	S	S	R
CHU15-102	JAEAIU000000000	2015	Blood	37	Adult	F	5	IV	5	t002	S	R	S	S	S	S	S	S	S	S	I	R
CHU15-107	JAEAIT000000000	2015	NBIS	22	Adult	F	5	IV	5	t002	S	I	S	S	S	S	S	S	S	S	I	R
CHU15-109	JAEAIS000000000	2015	Nasal Swab	85	Older	M	5	II	105	t002	R	R	S	S	S	S	S	S	S	S	R	R
CHU15-110	JAECLG000000000	2015	Nasal Swab	36	Adult	M	5	II	105	t002	R	S	S	S	S	R	S	S	R	I	R	R
CR14-001	JAEAIR000000000	2014	NBIS	75	Older	F	5	IV	5	t002	S	R	S	S	S	S	S	S	S	S	S	R
CR14-003	JAECLF000000000	2014	NBIS	26	Adult	M	5	IV	5	t002	S	R	S	S	R	S	S	S	I	S	S	R
CD16-121	JAEAIJ000000000	2016	NBIS	19	Adult	M	8	IV	8	t008	S	S	S	S	S	S	S	S	S	S	S	R
CR14-004	GCA_003031485.1	2014	NBIS	82	Older	F	5	IV	5	t002	R	R	S	S	S	S	R	S	S	S	S	R
CR14-007	JAEAIP000000000	2014	Nasal Swab	76	Older	M	5	IV	5	t105	S	R	S	S	S	S	S	S	I	S	S	R
CR14-011	JAEAIO000000000	2014	Nasal Swab	70	Older	M	5	II	5	Unknown	R	R	S	S	I	S	S	S	S	S	R	R
CR14-015	JAEAIN000000000	2014	Nasal Swab	76	Older	M	5	II	5	t067	R	R	S	S	S	S	S	S	S	S	R	R
CR14-016	CP065870	2014	NBIS	76	Older	M	5	II	5	t539	R	R	R	S	R	S	R	S	R	I	R	R
CR14-017	JAECLE000000000	2014	Nasal Swab	87	Older	M	5	IV	5	t777	S	R	S	S	S	S	S	S	I	S	S	R
CD16-145	JAEAIC000000000	2016	Nasal Swab	12d	Child	F	8	IV	8	t008	S	R	S	S	S	S	R	S	S	S	R	R
CR14-018	JAEAIM000000000	2014	Nasal Swab	64	Older	M	5	IV	5	t586	S	R	S	S	S	S	S	S	I	S	S	R
CR14-022	JAECLD000000000	2014	NBIS	36	Adult	M	5	II	5	t539	R	R	S	S	R	S	R	S	R	S	R	R
CD16-149	JAEAIF000000000	2016	Nasal Swab	48	Adult	M	30	IV	30	t1605	S	S	S	S	S	S	S	S	S	S	S	R
CR14-025	JAEAIL000000000	2014	Nasal Swab	89	Older	F	5	II	105	t002	R	R	S	S	R	S	S	S	R	S	R	R
CR14-026	JAEAIK000000000	2014	Nasal Swab	43	Adult	M	5	IV	5	t002	S	R	R	S	S	S	S	S	I	S	S	R
CR14-033	JAEAII000000000	2014	Nasal Swab	95	Older	M	5	IV	1635	t002	S	S	S	S	S	S	S	S	S	S	S	R
CR14-035	GCA_003031465.1	2014	Nasal Swab	79	Older	F	5	II	5	t067	R	R	S	S	S	S	S	S	S	S	R	R
CD16-155	JAEAHU000000000	2016	Nasal Swab	Unknown		F	45	IV	3603	t330	S	I	S	S	S	S	S	S	S	S	S	R
CR14-038	JAEAIH000000000	2014	NBIS	51	Adult	F	5	IV	5	t002	R	R	S	S	S	S	S	S	S	S	R	R
CD16-158	JAEAHT000000000	2016	Nasal Swab	41	Adult	M	30	IV	30	Unknown	S	S	S	S	S	S	S	S	S	S	S	R
CR14-043	JAEAIG000000000	2014	Nasal Swab	79	Older	F	5	II	5	t067	R	R	S	S	S	S	S	S	R	S	R	R
CR14-044	JAECLC000000000	2014	Nasal Swab	79	Older	F	5	IV	1635	t002	S	S	S	S	S	S	S	S	I	S	S	R
CR14-051	JAEAIE000000000	2014	Nasal Swab	83	Older	F	5	IV	5	t061	S	S	S	S	S	S	S	S	S	S	S	R
CR14-052	JAEAID000000000	2014	Nasal Swab	83	Older	M	5	II	5	t539	R	R	S	S	S	S	I	S	R	S	R	R
CR14-055	CP065869	2014	Blood	77	Older	M	5	II	5	t539	R	R	S	S	R	S	S	S	S	S	R	R
CR14-056	JAEAIB000000000	2014	Nasal Swab	42	Adult	F	5	IV	1635	t002	S	S	S	S	S	S	S	S	S	S	S	R
CR15-001	JAEAIA000000000	2014	NBIS	86	Older	F	5	II	105	t002	R	R	S	S	S	S	S	S	S	S	R	R
CR15-004	JAEAHZ000000000	2014	Nasal Swab	NB	Child	Unknown	5	IV	5	t002	R	R	R	S	S	S	S	S	S	S	S	R
CR15-006	JAEAHY000000000	2014	Nasal Swab	80	Older	F	5	IV	5	t002	S	S	S	S	S	S	S	S	I	S	S	R
CR15-010	JAEAHX000000000	2014	Nasal Swab	NB	Child	Unknown	5	IV	5	t002	R	R	R	S	S	S	S	S	S	S	S	R
CR15-012	JAEAHW000000000	2014	NBIS	43	Adult	F	5	IV	5	t002	S	R	S	S	S	S	S	S	S	S	S	R
CR15-015	JAEAHV000000000	2014	Blood	43	Adult	F	5	IV	1635	t002	S	R	S	S	S	S	S	S	S	S	S	R
CR15-020	JAEAHS000000000	2015	NBIS	30	Adult	M	5	IV	1635	t002	S	S	S	S	S	S	S	S	S	S	S	R
CR15-023	JAEAHR000000000	2015	Nasal Swab	88	Older	F	5	IV	5	t002	R	R	S	S	S	S	S	S	S	S	R	R
CR15-023	JAEAHR000000000	2015	Blood	84	Older	M	5	II	5	t067	S	R	S	S	S	S	S	S	S	S	R	R
CR15-031	JAEIRN000000000	2015	Blood	68	Older	F	5	IV	5	t002	S	S	S	S	S	S	S	S	S	S	I	R
CR15-039	JAEAHQ000000000	2015	NBIS	57	Adult	M	5	IV	5	t002	S	R	S	S	S	S	S	S	I	S	S	R
CR15-041	JAEAHP000000000	2015	NBIS	18	School-age	M	5	IV	5	t002	S	R	S	S	S	S	S	S	S	S	S	R
CR15-062	JAEAHO000000000	2015	NBIS	4	Child	M	5	IV	5	t002	S	R	S	S	S	S	S	S	S	S	S	R
CR15-064	JAEAHN000000000	2015	NBIS	98	Older	F	5	IV	5	t002	R	R	R	S	S	S	S	S	S	S	R	R
CR15-071	CP065868	2015	Nasal Swab	70	Older	M	5	II	5	t539	R	R	S	S	R	S	S	S	S	S	R	R
CR15-083	JAEAHM000000000	2015	NBIS	90	Older	M	5	IV	5	t002	S	R	S	S	S	S	S	S	S	S	S	R
CR15-085	JAEAHL000000000	2015	Blood	70	Older	M	5	II	5	t539	R	R	R	S	R	S	S	S	S	S	R	R
CR15-104	JAECLB000000000	2015	NBIS	84	Older	F	5	II	105	t002	R	R	S	S	S	S	S	S	R	S	R	R
CR15-106	JAEAHK000000000	2015	Nasal Swab	57	Adult	F	5	II	105	t002	R	R	R	S	S	S	S	S	R	S	R	R
CR15-117	JAEAHJ000000000	2015	Blood	76	Older	M	5	IV	1635	t002	S	I	S	S	S	S	S	S	S	S	I	R
